# Supplementary material for: Alterations in common marmoset gut microbiome associated with duodenal strictures
Source: Sci Rep. 2022 Mar 28;12:5277. doi: 10.1038/s41598-022-09268-9 (PMC8960757; doi:10.1038/s41598-022-09268-9)
Supplement: Supplementary file 3 — Supplementary Information 3. [file 41598_2022_9268_MOESM3_ESM.xlsx]

## Sheet: SuppTable1
	Supplemental Table 1a. Description of Hemogram Sample Demographics of MITNE
			Unique Non-Progressor Animals	Non-Progressor samples	Unique Progressor Animals	Progressor samples
	Sex	Male	14	42	9	35
		Female	20	56	15	45
	Age*	2 and under	NA	27	NA	33
		2 to 8	NA	46	NA	47
		Over 8	NA	25	NA	0
	Supplemental Table 1b. Description of Clinical Chemistry Sample Demographics of MITNE
			Unique Non-Progressor Animals	Non-Progressor samples	Unique Progressor Animals	Progressor samples
	Sex	Male	14	34	9	30
		Female	17	55	14	50
	Age*	2 and under	NA	22	NA	33
		2 to 8	NA	39	NA	47
		Over 8	NA	28	NA	0
	*Number of animals not reported as samples were collected over two year period and animals spanned multiple age groups

## Sheet: SuppTable2
	Supplemental Table 2. Differentially expressed genes in the duodenum between Stricture and Non-Stricture
	Supp. Table 2a. Genes upregulated in Stricture
	Gene name	logFC	logCPM	F	PValue	FDR
	HYDIN	-5.57275	8.23576	255.708	9.63722e-09	0.000185555
	FCN2	-6.2382	5.87722	181.032	9.24053e-08	0.000677139
	LOC100385035	-4.39198	4.35918	159.023	1.05506e-07	0.000677139
	KIFC3	-3.72529	6.16206	147.199	1.54876e-07	0.000745496
	FRMD1	-4.56494	4.61146	129.123	2.95699e-07	0.00113868
	GOLT1A	-3.66778	5.21028	124.257	3.57045e-07	0.00114576
	LOC100415170	-4.60077	4.39538	112.274	6.07786e-07	0.001456
	LOC100390425	-4.07882	7.96997	112.28	6.20973e-07	0.001456
	SLC2A7	-2.82598	6.17338	104.462	8.31124e-07	0.00160025
	TUBAL3	-3.41415	6.77231	100.086	1.02178e-06	0.00178849
	LOC103792726	-3.50238	4.76656	92.4392	1.49648e-06	0.00187155
	AQP10	-3.17156	6.83466	90.4112	1.66381e-06	0.00187155
	ESPL1	-2.35296	7.02924	90.6028	1.64708e-06	0.00187155
	CHAD	-2.32012	6.50238	94.5061	1.34613e-06	0.00187155
	LOC108590320	-3.69941	3.0942	81.6378	2.70171e-06	0.00191135
	PRAP1	-3.50931	9.55852	86.0988	2.09978e-06	0.00191135
	EPDR1	-3.28843	5.5536	85.4013	2.18247e-06	0.00191135
	TREH	-3.22115	8.86911	81.9639	2.65129e-06	0.00191135
	GLIS1	-3.21171	4.44825	82.1121	2.62875e-06	0.00191135
	LOC103793334	-2.94838	3.75543	81.1482	2.77957e-06	0.00191135
	LOC100385629	-2.83254	7.02385	87.6115	1.9329e-06	0.00191135
	PDZD3	-2.65957	6.51458	84.4437	2.30239e-06	0.00191135
	FER1L5	-2.62937	6.46102	82.4526	2.57781e-06	0.00191135
	ADAMTSL5	-2.32562	5.81844	85.2145	2.20527e-06	0.00191135
	ZNF385C	-3.46513	4.47279	79.464	3.06858e-06	0.00196941
	MROH7	-2.81291	7.59849	79.6377	3.03717e-06	0.00196941
	TGM1	-3.90035	4.35057	78.983	3.53184e-06	0.00199243
	LOC100415600	-3.79525	7.82982	83.8613	3.29242e-06	0.00199243
	LOC100397175	-3.35994	4.55001	77.1874	3.51816e-06	0.00199243
	MTHFR	-2.51542	8.22185	76.7114	3.62184e-06	0.00199243
	LOC100390661	-2.52158	6.35154	75.7807	3.83522e-06	0.0020512
	NPB	-3.5985	3.55967	74.9362	4.0419e-06	0.00210332
	RTN4R	-2.67811	3.95029	73.3667	4.46235e-06	0.00213849
	PMM1	-2.12833	6.08647	73.0487	4.55377e-06	0.00213849
	OXCT2	-2.78732	3.06281	71.8579	4.91647e-06	0.00225385
	LOC100411074	-4.05337	4.17617	72.8573	5.71729e-06	0.00244624
	LOC103790125	-2.7728	4.29379	69.6846	5.67117e-06	0.00244624
	MFSD2A	-2.62376	7.40691	70.2447	5.46422e-06	0.00244624
	LOC103793410	-5.22733	2.76447	70.1303	5.88264e-06	0.00246227
	AMN	-2.92841	8.87521	68.7919	6.0206e-06	0.0024664
	LOC103791695	-3.79597	3.48027	68.1195	6.30083e-06	0.00247584
	APOA4	-3.59877	13.9196	68.3006	6.22386e-06	0.00247584
	DNAL1	-3.16518	5.44604	69.4963	6.46131e-06	0.00248812
	FAM131C	-3.41453	3.76567	66.7418	6.92499e-06	0.00261439
	RNF157	-2.61665	5.06335	65.8298	7.37872e-06	0.00273211
	LOC100388936	-1.85957	7.0445	65.3954	7.60725e-06	0.00276359
	LOC100406930	-2.9716	3.48374	63.3751	8.78746e-06	0.00302984
	LOC100389703	-2.8047	6.74662	64.0356	8.81226e-06	0.00302984
	KCNK10	-2.61107	3.95158	63.5374	8.68498e-06	0.00302984
	APOA1	-3.14159	13.4174	62.2583	9.53318e-06	0.00322021
	LOC103793414	-7.86258	1.57483	84.4829	1.00751e-05	0.00334459
	DYRK1B	-2.17365	6.64759	60.1361	1.11686e-05	0.003584
	ACACB	-2.48726	7.81493	58.9252	1.22512e-05	0.00379581
	PROCA1	-2.3523	4.03212	58.7085	1.24578e-05	0.00379581
	CCDC120	-2.15183	6.63308	58.5444	1.26172e-05	0.00379581
	B4GALNT1	-2.17693	7.93829	57.184	1.40352e-05	0.00409446
	SLC7A8	-2.04912	7.67996	57.266	1.39446e-05	0.00409446
	AZGP1	-5.22926	10.8214	66.5171	1.49142e-05	0.00410899
	SLC6A19	-3.333	9.6211	57.4679	1.5532e-05	0.00410899
	BMP8A	-3.07527	5.36501	59.0686	1.5089e-05	0.00410899
	RASD2	-2.30582	5.12987	56.532	1.47818e-05	0.00410899
	LOC108591342	-4.20888	3.60638	59.1762	1.6326e-05	0.00415517
	XPNPEP2	-2.4449	8.07032	55.243	1.64014e-05	0.00415517
	CLCN6	-1.83064	7.3331	55.2888	1.63404e-05	0.00415517
	ENPP7	-4.71176	9.17704	65.8664	1.80607e-05	0.00445822
	TM4SF5	-1.79026	6.86117	53.6548	1.8697e-05	0.00455687
	PLA2G5	-3.12706	7.40029	57.6018	1.94977e-05	0.0046926
	SLC13A5	-5.32345	2.77051	56.4198	2.0731e-05	0.00475184
	SLC34A3	-3.31517	8.45887	57.038	2.0233e-05	0.00475184
	SLC28A2	-2.48467	8.16888	52.5064	2.05973e-05	0.00475184
	DCC	-2.48288	2.71303	52.6171	2.04045e-05	0.00475184
	KISS1	-3.40466	2.77563	52.2855	2.09887e-05	0.0047543
	GBX1	-4.03541	2.81041	50.6263	2.51238e-05	0.00534492
	GLP2R	-1.92139	4.52447	50.1525	2.52616e-05	0.00534492
	NOTCH4	-1.75396	4.94427	50.2015	2.51526e-05	0.00534492
	TM6SF2	-1.90542	7.31556	49.7478	2.61854e-05	0.00548014
	LOC103790447	-1.75459	4.59073	49.5874	2.65624e-05	0.00549926
	HSPA12A	-1.80184	6.76772	49.0773	2.78054e-05	0.00557672
	LOC103791387	-3.75245	2.81075	48.358	2.96779e-05	0.00589092
	SLC28A1	-2.77781	6.33003	50.7908	3.13014e-05	0.00614977
	LOC100408489	-1.93819	8.09963	47.5832	3.18654e-05	0.00619733
	LOC100406601	-2.13458	6.66426	47.0102	3.36072e-05	0.00640667
	UNC93A	-3.39734	6.29871	53.9562	3.66463e-05	0.00645547
	PRLR	-2.40899	6.16064	46.6831	3.69946e-05	0.00645547
	SLC11A2	-2.24993	6.95832	46.1321	3.65014e-05	0.00645547
	SLC23A1	-2.04656	6.7228	45.928	3.7216e-05	0.00645547
	TMEM184A	-2.00428	6.45931	46.6872	3.46388e-05	0.00645547
	MACROD1	-1.68103	5.3862	46.4235	3.55092e-05	0.00645547
	ADH4	-4.02996	7.63967	57.2421	3.78455e-05	0.00650605
	IDO2	-2.75052	5.70417	48.1252	3.91204e-05	0.00654977
	C11H11orf24	-1.64126	7.94833	45.5723	3.85014e-05	0.00654977
	LOC100396914	-1.55334	6.97034	45.0677	4.04174e-05	0.00665125
	MOGAT3	-2.35912	6.91232	45.357	4.20108e-05	0.00685487
	LOC100388923	-1.94891	4.47745	44.511	4.26637e-05	0.00690292
	SCARB1	-3.23464	9.09243	47.3952	4.67652e-05	0.00710146
	VSTM2A	-2.91947	2.44008	43.6399	4.6485e-05	0.00710146
	THNSL2	-2.22759	6.52654	43.7941	4.72e-05	0.00710146
	OSGIN1	-1.92141	6.46443	43.8563	4.54989e-05	0.00710146
	REEP6	-1.87297	7.20759	43.8253	4.56387e-05	0.00710146
	PHOSPHO1	-1.54052	6.63689	43.6474	4.64505e-05	0.00710146
	GRAMD1C	-1.71965	6.15275	43.18	4.86663e-05	0.00726373
	THSD4	-1.83909	6.42442	42.766	5.0735e-05	0.00751425
	LOC103789453	-5.54894	2.78476	48.238	5.53542e-05	0.00761279
	ASRGL1	-2.4035	2.96736	42.1122	5.42188e-05	0.00761279
	SDR16C5	-2.16854	8.11821	41.961	5.50645e-05	0.00761279
	PROB1	-1.94276	4.05548	42.1637	5.39341e-05	0.00761279
	GRAMD1B	-1.90378	7.08198	42.0297	5.4678e-05	0.00761279
	SREBF1	-1.77473	8.51447	42.3974	5.26652e-05	0.00761279
	SOAT2	-1.75901	7.71975	41.6358	5.69373e-05	0.00768389
	ABCD1	-1.53703	6.28179	41.6135	5.70685e-05	0.00768389
	SEC22C	-1.88058	5.93941	41.2986	5.89599e-05	0.00788343
	TAAR1	-3.50955	3.04724	42.0466	5.93848e-05	0.00788548
	LOC100403801	-2.06464	4.13187	41.1205	6.00627e-05	0.00792088
	FLVCR1	-1.58537	6.15768	40.6893	6.28356e-05	0.00823019
	PCK1	-3.68336	8.45474	47.3945	7.11647e-05	0.00840617
	LOC100405255	-3.30232	3.28223	40.4856	7.1156e-05	0.00840617
	SMLR1	-2.23127	5.76564	40.1541	6.94352e-05	0.00840617
	LOC108590858	-2.20569	4.58574	39.8471	6.87045e-05	0.00840617
	YPEL4	-2.1301	4.02583	39.7686	6.92843e-05	0.00840617
	CES2	-2.00642	7.79997	39.7664	6.93008e-05	0.00840617
	SEC16B	-1.68258	7.91108	40.1356	6.66238e-05	0.00840617
	WNK2	-1.63952	7.59673	40.088	6.69622e-05	0.00840617
	LOC103791091	-1.51542	6.35147	39.8443	6.87256e-05	0.00840617
	UNC5B	-1.40791	7.53062	39.5413	7.0996e-05	0.00840617
	PCYT2	-1.35891	7.24218	39.6444	7.02134e-05	0.00840617
	SLC14A2	-3.33697	1.96657	39.2372	7.33646e-05	0.00841428
	LOC108592485	-3.07261	5.49195	44.769	7.25473e-05	0.00841428
	LOC108593218	-2.96407	2.96784	39.2183	7.35146e-05	0.00841428
	ENTPD7	-1.71297	7.38533	39.4068	7.20322e-05	0.00841428
	SULT1A3	-1.68323	6.97348	39.1756	7.38555e-05	0.00841428
	LOC108594072	-2.26971	3.93214	38.4248	8.017e-05	0.00882053
	LEXM	-2.00546	5.67838	38.4766	7.97135e-05	0.00882053
	CDHR5	-1.96046	9.04301	38.6142	7.85186e-05	0.00882053
	LOC100390305	-1.95961	4.45083	38.4502	7.99457e-05	0.00882053
	CEACAM20	-1.93258	6.3954	38.5577	7.90061e-05	0.00882053
	KIF26B	-1.91556	5.38437	38.4885	7.96098e-05	0.00882053
	SLC25A16	-1.84382	4.57233	38.1598	8.25496e-05	0.00892927
	BCL2L11	-1.82275	5.99984	38.108	8.30248e-05	0.0089305
	SLC23A3	-1.64041	7.74211	37.9909	8.41116e-05	0.00895295
	LOC100413669	-1.61548	6.47525	37.9013	8.49539e-05	0.00898738
	HAPLN4	-1.56238	5.77698	37.7974	8.5943e-05	0.00904233
	LOC100410434	-2.00605	4.07411	37.6345	8.7522e-05	0.00910891
	PI4KB	-1.31719	7.24237	37.3132	9.07391e-05	0.00939296
	TRPV3	-5.77563	2.02693	40.0004	9.34443e-05	0.00941978
	G6PC	-2.41783	7.28676	39.1133	9.26911e-05	0.00941978
	EFNA1	-1.97679	6.63164	37.0832	9.31291e-05	0.00941978
	GSTA3	-2.45075	5.00715	38.0946	9.52697e-05	0.00955376
	OBSCN	-2.90393	3.62424	37.2994	9.81534e-05	0.00972691
	LOC103793386	-3.09391	1.89816	36.3963	0.000100725	0.00976777
	GGT1	-2.09361	8.34903	36.3764	0.000100955	0.00976777
	SGF29	-1.73432	4.85253	36.3928	0.000100765	0.00976777
	IGFN1	-3.25237	1.77677	36.3217	0.000101592	0.0097803
	OPRK1	-1.52197	4.31859	36.2497	0.000102439	0.00981278
	TTYH2	-2.15573	4.19639	36.1537	0.000103582	0.00987311
	LOC103789058	-2.8075	2.86272	35.9173	0.000106459	0.00999887
	LOC108590272	-2.06117	4.66698	35.9235	0.000106382	0.00999887
	NBL1	-1.78383	7.3003	35.9293	0.00010631	0.00999887
	C11H11orf86	-1.67796	7.78302	35.8446	0.000107363	0.0100148
	GPAT3	-2.32196	8.01611	36.7724	0.000109989	0.0101326
	CYSRT1	-2.31084	5.36689	36.6889	0.000109658	0.0101326
	VEGFA	-1.58513	9.1834	35.2754	0.000114766	0.0103742
	LOC100394035	-1.52386	4.1738	35.2826	0.000114669	0.0103742
	LOC108591871	-3.1064	2.04232	35.0945	0.000117245	0.0104195
	RNF186	-2.48153	5.82119	37.4704	0.000119056	0.0104195
	NHSL1	-2.21031	8.05397	35.6273	0.000118611	0.0104195
	CRYM	-2.1424	5.71625	35.8065	0.00011619	0.0104195
	LOC100392670	-1.52854	6.60499	35.0719	0.000117559	0.0104195
	RIMS3	-2.81624	1.95767	34.7911	0.000121547	0.0104587
	DCST1	-1.71212	6.65886	34.7943	0.0001215	0.0104587
	LOC108590022	-1.51853	5.11656	34.8322	0.000120954	0.0104587
	LOC108592791	-2.18506	5.40788	35.2737	0.000123568	0.0104913
	LOC103795564	-2.06619	3.20485	34.6614	0.000123443	0.0104913
	FPGS	-1.51218	8.38683	34.608	0.000124234	0.0104913
	NTS	-6.5334	4.36716	52.3607	0.000130004	0.0108069
	PABPN1L	-3.78883	2.83929	36.1361	0.000131845	0.0108069
	METTL7B	-3.25186	5.75431	40.906	0.000134359	0.0108069
	PHYHIP	-2.5228	2.36301	33.9369	0.000134707	0.0108069
	LOC103794023	-2.05239	3.40032	33.9472	0.000134538	0.0108069
	FABP2	-2.04792	6.61951	34.5505	0.000134499	0.0108069
	PLA2G4F	-1.83983	5.45794	34.2138	0.000130263	0.0108069
	FBP1	-1.76437	7.99452	34.0579	0.000132743	0.0108069
	MAPKBP1	-1.49534	6.33237	34.2719	0.000129353	0.0108069
	ACSF2	-1.9474	7.85595	33.8374	0.000136348	0.0108603
	PDXP	-1.48895	4.49063	33.8282	0.000136501	0.0108603
	CDHR2	-1.89306	10.2825	33.6521	0.000139467	0.0110423
	METRNL	-1.45773	5.4195	33.6247	0.000139935	0.0110423
	PPM1H	-1.78306	5.69589	33.4624	0.00014275	0.0111993
	PEPD	-1.46125	7.39939	33.4101	0.00014367	0.0111993
	FAM13A	-2.02128	8.92219	33.373	0.000144328	0.0112052
	CD209	-4.78584	1.17117	33.0136	0.000150887	0.0115744
	PLPP2	-1.43632	6.48387	33.0314	0.000150555	0.0115744
	CYP27A1	-1.3169	6.45584	32.9193	0.000152666	0.0116644
	DLL4	-1.64434	4.49562	32.7758	0.000155423	0.0117816
	LOC100405885	-1.71192	3.81442	32.6914	0.000157072	0.0118598
	RORC	-1.58399	7.61312	32.5489	0.000159902	0.0120264
	JPH1	-1.86299	4.41236	32.3113	0.000164759	0.012201
	ABCG5	-1.75357	6.94912	32.3197	0.000164584	0.012201
	TBX3	-1.58151	9.10063	32.1377	0.000168419	0.0123524
	ABCC6	-2.03973	6.23031	32.61	0.000171276	0.0124443
	APLNR	-1.85778	5.30962	32.0066	0.000171247	0.0124443
	LOC103793353	-4.66248	0.984046	31.9694	0.00017206	0.0124543
	APOC3	-7.22676	7.49243	57.0859	0.000176979	0.0125278
	PRKG2	-3.00215	4.8888	36.2578	0.000176276	0.0125278
	ENOSF1	-1.57038	6.43576	31.7541	0.000176855	0.0125278
	DOPEY2	-1.40748	7.1887	31.778	0.000176314	0.0125278
	PLEKHG6	-1.33151	7.26801	31.8598	0.00017448	0.0125278
	CHP2	-2.63544	6.71484	35.6788	0.000178472	0.0125872
	ENPP1	-3.2168	5.89991	38.5654	0.000179247	0.0125957
	GARNL3	-1.79797	4.39253	31.5937	0.00018053	0.0126393
	HDAC11	-1.30755	4.9693	31.5632	0.00018124	0.0126393
	SHBG	-3.81637	3.50839	35.8523	0.00018671	0.0127673
	ENPP6	-2.59526	6.05208	35.0579	0.000187224	0.0127673
	IGSF22	-2.37934	2.42553	31.399	0.000185116	0.0127673
	TPSG1	-2.22851	3.72026	31.2935	0.000187657	0.0127673
	FBN3	-2.2966	2.19501	31.199	0.000189971	0.0128792
	AGMO	-4.20135	3.39626	36.4768	0.000191591	0.0128826
	CPNE6	-2.86424	2.94356	31.3579	0.000190851	0.0128826
	SLC38A8	-3.17264	2.59653	31.1639	0.000195683	0.0129544
	SH3D21	-1.94498	7.96059	31.1787	0.000195311	0.0129544
	C19H1orf115	-1.5683	5.01285	30.9671	0.00019579	0.0129544
	IGSF23	-2.11588	9.90084	30.7257	0.000202076	0.0131239
	BMF	-1.75241	5.10995	30.6768	0.000203379	0.0131239
	LOC108590009	-1.71267	5.80199	30.7505	0.00020142	0.0131239
	ACAA1	-1.36177	5.53664	30.6654	0.000203683	0.0131239
	SCAP	-1.19074	7.1665	30.6609	0.000203805	0.0131239
	TMEM92	-1.67057	7.33828	30.3491	0.00021237	0.0133915
	FLVCR2	-1.60731	7.48159	30.3894	0.000211238	0.0133915
	LOC100390517	-1.47142	7.46684	30.3194	0.000213208	0.0133915
	IGF2BP2	-1.35976	6.41456	30.4293	0.000210125	0.0133915
	FMNL3	-1.21756	6.23269	30.3637	0.000211957	0.0133915
	ATP8B2	-1.75238	7.55948	30.1241	0.000218817	0.0136106
	SLC6A4	-1.63153	7.98522	30.1527	0.000217984	0.0136106
	NAALADL1	-5.76393	8.26052	47.4339	0.000234049	0.0137696
	LOC103793654	-3.97721	1.20792	29.9119	0.00022511	0.0137696
	SUGCT	-2.95885	3.61126	31.4882	0.000235286	0.0137696
	LOC108593527	-2.12309	3.27744	29.5896	0.00023509	0.0137696
	CREB3L3	-1.88423	9.51088	29.7183	0.000231044	0.0137696
	PHLPP2	-1.57279	7.11938	29.6392	0.00023352	0.0137696
	MAF	-1.50151	7.45181	29.8455	0.000227125	0.0137696
	ENGASE	-1.46159	6.1465	29.7924	0.00022875	0.0137696
	GPD1	-1.35451	8.35348	29.6092	0.000234469	0.0137696
	PER2	-1.35022	6.43304	29.7106	0.000231282	0.0137696
	AGPAT3	-1.33548	8.32842	29.6811	0.000232204	0.0137696
	SPNS3	-3.14755	1.15111	29.3945	0.000241387	0.0138323
	DFNA5	-3.06853	6.42401	35.7908	0.00024102	0.0138323
	TMEM82	-2.2465	5.88084	31.3746	0.000238956	0.0138323
	CNTNAP2	-1.62141	3.20484	29.4247	0.000240401	0.0138323
	ACSS1	-1.21629	8.11422	29.4082	0.000240937	0.0138323
	ADAP1	-1.18776	6.39698	29.4406	0.000239881	0.0138323
	LOC103789105	-3.36721	1.33418	29.1951	0.000248032	0.014129
	LOC100403233	-2.18896	5.9767	30.8171	0.000250157	0.0141372
	ACVR2B	-1.70783	3.3801	29.1037	0.00025115	0.0141372
	PTPRD	-1.68183	7.51854	29.086	0.000251759	0.0141372
	TICAM1	-1.49546	7.53728	29.1225	0.000250503	0.0141372
	EEPD1	-1.56268	5.33855	29.0592	0.000252684	0.0141386
	RHOD	-1.38016	6.55737	28.9715	0.000255744	0.0141905
	LOC100896731	-2.31848	4.066	29.3095	0.000260163	0.0142133
	TSPO2	-2.12022	4.17413	28.783	0.000262467	0.0142133
	LOC108592792	-2.10235	3.03964	28.7689	0.000262978	0.0142133
	CNNM1	-1.76509	3.27266	28.9099	0.000257918	0.0142133
	PRR5	-1.69137	5.02732	28.8356	0.00026057	0.0142133
	ABTB2	-1.68459	7.42487	28.7561	0.000263442	0.0142133
	LOC103789057	-1.30519	5.15136	28.7535	0.000263538	0.0142133
	HRC	-2.42444	2.71824	28.5395	0.000271465	0.0144556
	DNAJB3	-1.76559	5.30284	28.5467	0.000271193	0.0144556
	LRP12	-1.63026	3.66083	28.581	0.000269906	0.0144556
	RHOU	-1.45459	5.5843	28.531	0.000271785	0.0144556
	LOC108592879	-1.96138	2.82908	28.5092	0.000272612	0.0144597
	MLPH	-1.55465	6.17709	28.4831	0.000273602	0.0144724
	DPEP1	-3.09251	7.68932	34.4374	0.000276383	0.0144901
	LOC100386920	-2.63942	3.74689	29.537	0.00027809	0.0144901
	NECAB2	-2.0435	2.59121	28.3242	0.00027973	0.0144901
	LOC103795688	-1.91718	4.78303	28.3979	0.000276867	0.0144901
	AAK1	-1.23954	7.51011	28.3863	0.000277316	0.0144901
	SLC5A9	-1.59148	7.25341	28.2193	0.000283866	0.0146138
	ZNF599	-1.96198	5.41368	28.442	0.000292699	0.0149884
	TMEM253	-1.54389	6.49808	27.9538	0.000294662	0.0150091
	VAV2	-1.40226	7.08709	27.9722	0.000293897	0.0150091
	NELL2	-3.09544	4.2323	31.642	0.000296554	0.0150364
	NATD1	-2.04917	2.28488	27.8479	0.000299104	0.0150364
	CACNA2D4	-1.99776	4.06938	27.8908	0.000297293	0.0150364
	MMP8	-1.48755	4.80067	27.8834	0.000297607	0.0150364
	HRH2	-3.00785	3.91097	30.7815	0.000300178	0.0150415
	ANPEP	-2.55968	12.9713	27.7836	0.00030184	0.0150415
	PFKFB2	-1.30934	6.5722	27.7728	0.000302301	0.0150415
	GRIA1	-2.27788	2.05779	27.7214	0.000304513	0.015111
	SLC26A10	-1.80465	6.1307	27.7848	0.000311653	0.0153861
	GUCD1	-1.26372	6.45755	27.5194	0.000313397	0.0154326
	PICK1	-1.30896	5.91056	27.4194	0.00031791	0.0156149
	NPC1L1	-1.88944	10.1864	27.3888	0.000319306	0.0156436
	ISG15	-2.30466	3.29339	27.3613	0.000320568	0.0156655
	FABP1	-1.84375	11.3161	27.2457	0.000325935	0.0158727
	LOC103789448	-5.74491	1.91551	30.5343	0.000331306	0.0158749
	KCNJ13	-2.07869	5.85272	28.451	0.000332096	0.0158749
	ME1	-1.92431	4.91982	27.2836	0.000332273	0.0158749
	LOC108589132	-1.52797	4.75093	26.9704	0.000339147	0.0160662
	DNPEP	-1.17139	7.64118	26.9609	0.000339615	0.0160662
	PDLIM2	-1.45344	7.02415	26.906	0.000342332	0.0161367
	EPS8L3	-1.44051	9.18987	26.897	0.000342781	0.0161367
	TMEM151A	-2.11401	2.51777	26.7773	0.000348798	0.01634
	KIAA1549	-1.77558	5.61903	26.9038	0.000350105	0.0163614
	LOC100896180	-1.58133	5.89815	26.7199	0.000351731	0.0163976
	VMO1	-1.31214	6.82681	26.644	0.000355651	0.0165403
	ASPDH	-2.72946	2.92285	26.8699	0.000358175	0.0165777
	LOC103796600	-2.38421	3.68802	26.8564	0.000365685	0.0168031
	CAMK1	-1.69114	5.03502	26.4305	0.000366969	0.0168031
	TMEM150B	-1.27033	6.31668	26.4223	0.000367409	0.0168031
	LOC100405958	-3.61078	7.37047	34.9131	0.000376719	0.0169471
	GATM	-3.23043	7.82166	32.7122	0.000376101	0.0169471
	LRTM2	-2.93924	2.12128	26.297	0.000374261	0.0169471
	LOC103793587	-1.89836	3.87266	26.2776	0.000375334	0.0169471
	SPATA31A3	-1.68612	4.65223	26.3119	0.00037344	0.0169471
	LOC100402010	-2.2249	2.72242	26.169	0.000381413	0.0170784
	TOM1	-1.21824	6.58313	26.1844	0.000380547	0.0170784
	TEF	-2.13998	5.14026	27.3336	0.000385681	0.0172122
	LPAR3	-2.19014	3.7715	26.1126	0.000393004	0.0173553
	JARID2	-1.18691	7.58712	25.9971	0.00039128	0.0173553
	SYT12	-1.76964	5.42436	26.0804	0.000394878	0.0173981
	FLRT1	-1.81184	4.55924	25.8357	0.000400826	0.0175725
	CHKA	-1.51828	6.10432	25.7929	0.000403399	0.0175725
	TTLL11	-1.50092	3.6158	25.8373	0.000400728	0.0175725
	VDR	-1.47489	7.73379	25.8018	0.00040286	0.0175725
	GOT1	-1.13026	6.64014	25.8163	0.000401988	0.0175725
	IYD	-2.39876	4.64133	27.5743	0.000409581	0.0176028
	SLC5A4	-2.08193	7.11275	27.3265	0.000409075	0.0176028
	ZNF484	-1.53964	5.09935	25.711	0.000408386	0.0176028
	SLC6A18	-5.47411	1.00645	25.7737	0.00041328	0.0176326
	AGPAT1	-1.27295	7.16537	25.6065	0.000414853	0.0176326
	F10	-2.04605	6.4773	27.1264	0.000416255	0.0176533
	PON1	-3.16429	3.03882	27.2734	0.000417279	0.0176578
	SLC27A4	-1.13636	6.86883	25.5281	0.000419786	0.0177249
	OSBPL1A	-1.5984	6.9392	25.4958	0.000421842	0.0177339
	ABCB1	-2.3449	8.56605	27.5221	0.000424706	0.0177434
	ENTPD5	-2.08979	7.6587	26.9324	0.000425477	0.0177434
	NCKAP5	-1.24247	6.63457	25.4348	0.000425752	0.0177434
	MATN2	-1.16522	6.66113	25.4591	0.000424184	0.0177434
	TMCO4	-1.42053	5.38609	25.4024	0.000427841	0.0177919
	IMMP2L	-1.74884	3.54698	25.3427	0.000431733	0.0179151
	LOC103789374	-3.94679	1.35635	25.3262	0.000432814	0.0179213
	CYP4V2	-1.39986	4.77004	25.2966	0.00043477	0.0179637
	LOC100399071	-2.33226	7.75417	27.763	0.000444418	0.0180831
	COMT	-1.30802	6.96448	25.1672	0.00044342	0.0180831
	PCSK5	-1.25272	8.90488	25.1785	0.000442653	0.0180831
	CDK18	-1.20719	6.62981	25.1637	0.000443655	0.0180831
	ATOH7	-2.99818	4.71006	29.3334	0.000452035	0.0182598
	LOC108587886	-2.42678	3.03627	25.0066	0.000454444	0.018267
	PKP1	-3.7775	0.981232	24.9324	0.000459642	0.0183874
	ABHD6	-1.7054	8.072	24.923	0.000460306	0.0183874
	ALDH18A1	-1.31445	8.37734	24.8571	0.000464994	0.0185362
	DGAT1	-1.36858	9.71217	24.8265	0.000467196	0.0185855
	LOC103791965	-2.01584	4.43209	25.1306	0.000471326	0.0186194
	RAB31	-1.45439	5.44971	24.778	0.000470699	0.0186194
	TTC7B	-1.32549	4.60513	24.7928	0.000469624	0.0186194
	CNTN2	-1.69889	2.98808	24.7318	0.000474069	0.0186661
	ACBD4	-1.23333	7.30674	24.6127	0.000482886	0.018859
	CIDEB	-1.70047	8.19023	24.4505	0.000495217	0.0192345
	F13B	-2.75745	2.48075	24.3507	0.000509434	0.0195781
	SEMA6A	-1.76164	5.24521	24.3558	0.000515626	0.0197558
	LHX5	-2.86368	2.38725	24.24	0.000522212	0.0198317
	FAM83G	-1.70844	6.76259	24.4698	0.000521199	0.0198317
	ARSF	-1.90913	8.82862	24.3719	0.000529115	0.0199366
	RBP2	-1.79978	9.65432	24.0123	0.000530447	0.0199477
	LCT	-3.50647	8.85689	30.311	0.000531872	0.0199623
	AGRN	-1.34366	8.49395	23.9206	0.000538186	0.0201209
	SCTR	-1.25863	5.72122	23.8458	0.000544608	0.0202822
	TUBA8	-2.91232	2.51559	24.1014	0.000551739	0.0204534
	SLC5A1	-2.07618	9.43148	24.3378	0.000559629	0.0204534
	LIN7B	-1.89612	4.00008	23.7535	0.000552652	0.0204534
	SLC2A5	-1.7561	8.84245	23.7486	0.000553084	0.0204534
	SDSL	-1.65875	5.00795	23.7032	0.000557094	0.0204534
	CBLN3	-1.51301	5.53357	23.6846	0.000558751	0.0204534
	SQSTM1	-1.30926	8.05193	23.6333	0.000563343	0.0205168
	LOC103789763	-3.26373	1.99149	23.7921	0.000569345	0.0206338
	BST1	-1.81237	4.26616	23.5527	0.000570653	0.0206338
	NPPB	-7.92347	5.13446	40.5523	0.000586954	0.0209824
	LOC108592439	-4.4765	1.38757	23.7089	0.000589593	0.0209824
	F11	-3.04767	1.2187	23.3231	0.000592089	0.0209824
	CES3	-2.1438	6.67186	25.6472	0.000586013	0.0209824
	SPNS2	-1.79866	3.50013	23.3259	0.000591826	0.0209824
	SLC2A9	-1.56631	7.21729	23.3304	0.000591396	0.0209824
	LDHAL6B	-1.51902	4.22102	23.3623	0.000588359	0.0209824
	PRKAG2	-1.31352	5.95374	23.3664	0.000587978	0.0209824
	TMEM178A	-2.3623	2.01621	23.2732	0.000596877	0.0210867
	PDILT	-2.95539	2.17135	23.3016	0.000603818	0.0212454
	LOC103792310	-2.88323	2.97163	24.1506	0.000623193	0.0217715
	LOC103789718	-2.72659	7.69628	27.2654	0.000624175	0.0217715
	LOC100894293	-2.39795	4.80955	25.2069	0.00063295	0.0220087
	ERBB2	-1.32699	8.54457	22.9088	0.000633261	0.0220087
	MB21D2	-1.49898	5.09321	22.8097	0.000643607	0.0223279
	EPHX1	-1.77039	7.44542	23.3218	0.000650764	0.0225356
	ECE1	-1.27653	8.37166	22.7137	0.000653819	0.0226008
	MEP1A	-5.97714	9.31754	36.259	0.00065585	0.0226304
	LOC100391891	-2.80295	4.9975	26.6571	0.000660609	0.0226993
	BVES	-1.35093	4.30801	22.6184	0.000664162	0.0227447
	NEURL3	-2.13218	3.86565	22.9295	0.000667385	0.0227834
	LOC103792464	-2.31641	7.02229	25.3857	0.000668855	0.0227932
	LOC108588221	-1.23126	6.8293	22.5272	0.000674229	0.0229357
	CACNB2	-1.08012	5.50967	22.4526	0.000682606	0.0230982
	BRSK1	-2.02528	4.79819	23.3884	0.000685939	0.0231703
	SLC13A2	-2.13334	7.24755	24.5648	0.000687316	0.0231761
	RNF224	-2.72216	6.73848	26.991	0.000695184	0.0233063
	LOC103793682	-1.69481	3.26527	22.3354	0.000696017	0.0233063
	AGAP1	-1.06843	6.54535	22.3478	0.000694574	0.0233063
	LOC108588075	-2.13906	3.48102	22.4178	0.000699575	0.0233848
	RAB40C	-1.2348	5.33519	22.2625	0.000704508	0.0234682
	NEB	-1.43492	5.96571	22.223	0.000709163	0.0235012
	CDC14A	-1.3174	6.39077	22.1909	0.000712974	0.0235869
	PHYH	-1.46684	5.95153	22.1516	0.000717679	0.0237019
	ZCCHC14	-1.13008	8.36375	22.051	0.000729872	0.0240633
	IL1RAP	-1.62759	4.25844	22.0257	0.000732983	0.0240834
	LOC100399775	-1.36781	7.02457	22.0306	0.000732385	0.0240834
	ERICH4	-2.29243	4.61599	23.7603	0.000744265	0.024275
	NDFIP2	-1.27493	6.2897	21.9281	0.000745119	0.024275
	NOS2	-1.24021	7.58336	21.9475	0.000742682	0.024275
	UCN3	-2.86376	1.53905	21.8975	0.000748973	0.0243593
	LRRC75B	-1.84013	4.11459	21.8745	0.00075188	0.0244126
	TBC1D13	-0.98633	6.54191	21.7518	0.000767649	0.0248409
	CACNA1E	-1.6612	4.20059	21.7164	0.000772267	0.0248649
	ALAD	-1.14714	6.26561	21.7221	0.00077152	0.0248649
	GDPD2	-2.52838	5.78855	25.2566	0.000776299	0.0249389
	PTPRT	-1.97139	2.43655	21.5984	0.000787912	0.025242
	LOC103790597	-1.77021	3.36877	21.5172	0.000798895	0.025509
	GABBR2	-2.18599	5.26323	23.3936	0.000815039	0.0258957
	TMEM184B	-1.14251	7.26728	21.3586	0.000820879	0.0259954
	SLC39A4	-1.41913	8.2392	21.3278	0.00082523	0.0260903
	LOC103788937	-2.22083	2.68488	21.2948	0.000829923	0.0261956
	LOC103788766	-3.09324	4.81084	25.8848	0.000837758	0.0263565
	ALPP	-2.91997	3.3421	23.2696	0.000836783	0.0263565
	GCKR	-3.39529	2.9609	23.6126	0.000849943	0.0264803
	RAB30	-1.96628	5.56499	22.5556	0.000845331	0.0264803
	CIB2	-1.22354	4.69314	21.1709	0.000847834	0.0264803
	FLCN	-1.11111	6.4393	21.157	0.000849869	0.0264803
	ENPP3	-3.24573	8.12379	27.083	0.000853164	0.0265377
	CIDEC	-1.99809	7.37534	22.7669	0.000864042	0.0267307
	JPH2	-1.56469	5.94231	21.2003	0.000861633	0.0267307
	ARHGEF26	-1.11753	5.73519	21.0573	0.00086467	0.0267307
	LOC108587861	-2.69761	1.86357	21.0131	0.000871328	0.0268425
	TACR1	-2.12755	1.74091	20.9959	0.000873936	0.0268798
	TNFRSF11A	-1.09861	6.52917	20.9784	0.000876586	0.0269183
	STKLD1	-1.61602	3.14641	20.9534	0.000880405	0.0269496
	CCDC153	-2.08437	2.05501	20.8612	0.000894665	0.0272561
	PER3	-1.40229	5.57545	20.8128	0.000902265	0.0273556
	CDYL2	-2.0253	5.35382	22.2544	0.000911129	0.0274536
	MPP1	-1.30817	7.42461	20.743	0.000913341	0.0274773
	LMTK2	-1.44233	8.93797	20.6827	0.000923055	0.0276591
	IDUA	-1.40058	6.6402	20.6788	0.000923694	0.0276591
	LOC108588148	-4.02687	1.62975	21.3163	0.00095726	0.028556
	RAB7B	-2.16117	3.68957	21.0084	0.000958097	0.028556
	COBL	-1.14364	7.46955	20.4478	0.000962068	0.0285859
	LOC103790969	-2.02278	5.97816	22.1904	0.000977582	0.0288342
	PCYT1A	-0.986854	7.12528	20.3775	0.000974129	0.0288342
	KCNK17	-2.32307	3.20908	20.7547	0.000988103	0.028993
	MLXIPL	-1.37071	7.60246	20.2903	0.000989321	0.028993
	APOB	-2.69262	14.0436	20.3643	0.000999951	0.0291713
	LOC103789231	-1.69606	2.53835	20.2383	0.00099854	0.0291713
	ZNF274	-1.10584	5.55399	20.2381	0.000998576	0.0291713
	TMEM37	-1.67051	6.98002	20.7807	0.00101185	0.0294737
	LOC103787661	-3.47566	1.35679	19.9392	0.00105348	0.0299152
	C2CD4D	-2.60922	1.74515	19.9411	0.00105313	0.0299152
	PYY	-2.19202	3.10914	20.0487	0.00105748	0.0299152
	LOC100399428	-2.0829	5.50866	21.702	0.00106741	0.0299152
	LOC100387361	-2.05413	3.70589	20.2497	0.00105093	0.0299152
	RHOV	-2.00009	3.93937	20.2549	0.0010681	0.0299152
	LOC108590596	-1.98131	2.2345	20.0398	0.00103461	0.0299152
	SUCO	-1.626	7.27253	20.4606	0.00103052	0.0299152
	ABCG8	-1.57746	7.70654	20.0858	0.0010674	0.0299152
	LOC103789177	-1.51394	2.99786	19.9036	0.00106026	0.0299152
	MMP28	-1.44947	5.43292	19.9007	0.00106082	0.0299152
	SIDT2	-1.31294	8.19112	19.8672	0.00106724	0.0299152
	CCS	-1.29409	6.66961	19.878	0.00106518	0.0299152
	ACY1	-1.26938	6.25962	19.9154	0.00105801	0.0299152
	DPYD	-1.19285	6.63997	20.0476	0.00103316	0.0299152
	MAGI1	-1.13299	6.77146	19.885	0.00106383	0.0299152
	ACP2	-1.11051	5.72165	20.0281	0.00103678	0.0299152
	DENND1A	-1.05359	6.73995	19.9878	0.00104432	0.0299152
	TBC1D10A	-0.997559	6.10032	19.9118	0.0010587	0.0299152
	C18H1orf226	-0.988836	5.72142	19.9942	0.00104312	0.0299152
	MRO	-1.82587	5.17699	20.5863	0.00108004	0.0300385
	LOC103795595	-1.67795	4.08558	19.7717	0.00108584	0.0300385
	LOC103793368	-1.34828	5.03717	19.7546	0.00108921	0.0300883
	SEC14L2	-1.761	6.86084	20.6661	0.00110145	0.0303394
	COL26A1	-2.50437	2.1872	19.6785	0.00110434	0.030373
	ILVBL	-1.14868	6.64438	19.6712	0.00110582	0.030373
	FAM188B	-1.55257	4.47905	19.6286	0.00111442	0.0305657
	CHAT	-1.73907	2.17881	19.5701	0.00112636	0.0308492
	LOC103787324	-1.31872	6.02221	19.5601	0.00112842	0.0308617
	LOC108591681	-1.59171	5.43967	19.7927	0.00113089	0.0308853
	PDK4	-2.48548	6.96743	23.0569	0.00114676	0.0309498
	TMEM200C	-1.80824	2.38838	19.4795	0.00114516	0.0309498
	EGLN3	-1.61324	7.29642	19.8761	0.00115207	0.0309498
	ADGRG4	-1.38998	5.22765	19.4605	0.00114914	0.0309498
	HDAC10	-1.36369	8.32621	19.4444	0.00115254	0.0309498
	SLC25A25	-1.34541	7.08378	19.4704	0.00114706	0.0309498
	UBALD2	-1.11209	5.92474	19.4892	0.00114312	0.0309498
	FOXO4	-0.966706	5.99006	19.4982	0.00114125	0.0309498
	LOC100414419	-1.09613	8.12646	19.4255	0.00115654	0.0310139
	TMEM150A	-1.38018	4.41067	19.2898	0.00118573	0.0315769
	LOC100403563	-1.3094	3.44371	19.2951	0.00118458	0.0315769
	SMAD9	-1.04362	5.18453	19.2932	0.001185	0.0315769
	EGFLAM	-2.09132	2.78451	19.2182	0.0012015	0.0317769
	SUSD2	-1.55601	8.256	19.3125	0.0012002	0.0317769
	MAB21L1	-1.34728	3.8076	19.2188	0.00120136	0.0317769
	RSAD1	-1.36748	3.56746	19.1649	0.00121338	0.0320033
	LOC108591882	-2.30276	1.95103	19.1274	0.00122183	0.0320346
	LOC100389624	-1.20854	6.35861	19.1027	0.00122744	0.0321102
	GPAM	-1.56857	7.76753	19.321	0.00123126	0.0321229
	SLC25A34	-1.55266	5.6975	19.2795	0.0012406	0.0322921
	BCO1	-3.18378	6.28792	25.2279	0.00125295	0.0324858
	ZFYVE1	-0.989214	6.78911	18.9904	0.00125333	0.0324858
	CARMIL3	-1.23619	3.96795	18.9734	0.00125731	0.0324943
	LOC103796376	-1.24062	8.41043	18.9334	0.0012667	0.0325188
	PPARA	-1.08519	6.3714	18.8981	0.00127508	0.0326169
	LOC100407810	-1.49008	6.39213	19.0429	0.00128854	0.0328044
	SLC22A4	-1.28757	4.93356	18.8167	0.00129465	0.0328044
	LOC100389765	-1.46478	2.98803	18.7747	0.00130489	0.0329717
	ENTPD2	-1.53668	6.59833	19.0414	0.00131552	0.0330664
	LOC103794406	-1.27412	4.19278	18.7508	0.00131075	0.0330664
	MTMR11	-1.18905	7.0417	18.7251	0.0013171	0.0330664
	PCTP	-1.80391	3.17002	18.7004	0.00132323	0.0330875
	SERPINE1	-1.69445	5.38724	19.3088	0.00132016	0.0330875
	BAIAP2L2	-1.27993	7.98173	18.6708	0.00133061	0.0332175
	LOC103790002	-1.59254	5.60948	18.9861	0.00133834	0.0332952
	COL17A1	-1.33112	9.46213	18.6397	0.00133845	0.0332952
	ZDHHC19	-2.56385	2.49085	18.8447	0.00134958	0.0335287
	INSR	-1.24948	7.21743	18.5778	0.00135415	0.0335558
	DGKD	-1.08982	9.12137	18.5632	0.0013579	0.0335622
	LOC103794071	-1.818	2.86049	18.4947	0.00137564	0.0337839
	PLIN2	-1.67348	8.41968	18.9033	0.00137221	0.0337839
	LOC103793814	-1.18829	4.62529	18.5007	0.00137406	0.0337839
	ARHGEF16	-1.16182	7.32548	18.51	0.00137164	0.0337839
	HMOX1	-1.7207	5.65095	19.2349	0.00138368	0.033809
	LOC100393797	-1.64005	4.09554	18.4728	0.00138134	0.033809
	LOC108588948	-1.8511	2.74426	18.4443	0.00138884	0.0338305
	CD109	-1.142	4.75871	18.4117	0.00139748	0.0339711
	PGM1	-1.03407	5.7664	18.382	0.00140539	0.0340601
	FOLH1B	-4.35296	5.21473	27.1571	0.00142525	0.0343642
	TRPV6	-2.68912	6.84685	22.5834	0.00142782	0.0343642
	TRPM4	-1.87293	8.90997	19.0778	0.00142832	0.0343642
	LOC108590682	-1.73255	3.64975	18.2607	0.00143829	0.0343772
	IL22RA1	-1.21482	5.5499	18.2513	0.00144086	0.0343772
	NR1D2	-1.20319	5.2212	18.2525	0.00144055	0.0343772
	LOC100896839	-4.28458	1.0757	18.4762	0.00144469	0.0343832
	LOC108593885	-1.27682	4.72924	18.2091	0.00145257	0.034443
	MYH15	-1.36465	4.67817	18.1965	0.00145607	0.0344448
	PDE1C	-1.36283	5.18158	18.1895	0.00145801	0.0344448
	FCGRT	-1.07445	8.10325	18.1758	0.00146185	0.0344688
	TMC5	-1.83655	7.96237	19.2544	0.00146485	0.0344695
	LOC108591857	-1.62238	4.80254	18.3767	0.00146622	0.0344695
	SFXN3	-1.1798	6.47567	18.1296	0.00147487	0.0346306
	LOC103794997	-2.04087	5.14904	19.6915	0.00147819	0.0346665
	ACY3	-3.59961	3.32992	21.5473	0.0014952	0.0348136
	COL13A1	-1.77727	3.39778	18.0664	0.00149291	0.0348136
	STX3	-1.63232	6.20288	18.7291	0.00149582	0.0348136
	LOC108593960	-2.53528	1.01608	18.0051	0.00151065	0.0348502
	DPP4	-2.33995	7.82326	20.7899	0.00150865	0.0348502
	LOC100413731	-2.21821	1.32056	18.0173	0.00150709	0.0348502
	MMP27	-1.33633	5.25409	17.9839	0.00151684	0.0348502
	LOC103789529	-2.41442	2.2018	17.9452	0.00152823	0.0348944
	NEDD4L	-1.18025	7.4953	17.949	0.00152711	0.0348944
	MAP1LC3A	-1.19586	4.92599	17.9162	0.00153683	0.0349228
	LOC100390841	-1.17965	6.30134	17.912	0.0015381	0.0349228
	SUSD6	-0.99693	8.28054	17.9179	0.00153634	0.0349228
	PXDC1	-1.35126	7.75415	17.8764	0.00154873	0.0351228
	GPSM1	-2.37888	5.55348	20.6342	0.00157814	0.0356636
	LOC108593950	-5.67115	2.01863	21.2401	0.00158427	0.0357603
	LOC103796759	-3.51589	4.46012	23.156	0.00159162	0.0358423
	CEACAM18	-1.50896	8.57342	17.8136	0.00159153	0.0358423
	LOC108591798	-1.36528	3.0815	17.6912	0.00160557	0.0360298
	GJB6	-1.90378	2.40212	17.6696	0.00161234	0.0360625
	LOC108589304	-1.73892	4.04672	17.7904	0.00160951	0.0360625
	USP2	-1.36415	5.5067	17.6687	0.00161264	0.0360625
	XYLB	-1.5339	3.95977	17.6502	0.00161848	0.0361093
	PLA2G15	-1.26169	5.72048	17.6264	0.00162603	0.0361596
	SLC43A2	-1.17941	8.39821	17.6288	0.00162528	0.0361596
	RPS6KA5	-1.11548	5.70711	17.6146	0.0016298	0.036194
	SLC3A2	-1.13104	7.22829	17.5898	0.00163775	0.0362531
	LOC103788363	-1.43718	2.92474	17.5571	0.00164826	0.0363941
	AVPI1	-1.16151	3.8375	17.5473	0.00165146	0.0364229
	SEPP1	-2.42868	10.8311	18.9126	0.00167984	0.0364383
	MME	-2.38935	9.74985	19.3221	0.00166782	0.0364383
	MATK	-1.45081	6.44846	17.6611	0.00168055	0.0364383
	LOC103796764	-1.35188	4.63927	17.4977	0.00166761	0.0364383
	TESK2	-1.12112	6.40921	17.5201	0.0016603	0.0364383
	NUAK2	-1.11363	5.61044	17.4901	0.00167013	0.0364383
	XPNPEP1	-1.02805	7.17429	17.509	0.00166393	0.0364383
	TBC1D24	-0.960297	6.22063	17.4911	0.00166978	0.0364383
	ACSL6	-1.23315	4.75651	17.4293	0.00169022	0.0366069
	C18H1orf105	-3.18784	0.604108	17.4215	0.00169283	0.0366222
	LOC103791639	-2.21312	4.76188	19.1719	0.0017103	0.0368011
	ABHD2	-1.42921	10.1913	17.3677	0.00171091	0.0368011
	GNPDA1	-1.05989	4.9449	17.377	0.00170778	0.0368011
	RASSF4	-1.05652	6.23227	17.3572	0.00171448	0.0368011
	LOC103794660	-2.65597	2.68639	17.9694	0.00177161	0.0374949
	CCK	-2.36591	5.77127	20.1472	0.00177212	0.0374949
	SH2D7	-1.38997	3.92081	17.1908	0.00177201	0.0374949
	ATP7B	-1.08908	6.89424	17.2128	0.00176428	0.0374949
	MTMR3	-0.89711	7.5724	17.1946	0.00177068	0.0374949
	ADRA2B	-1.94963	1.69422	17.1685	0.00177988	0.0376178
	HES3	-2.31455	1.95382	17.1144	0.0017992	0.0377362
	COL9A1	-2.14761	2.83341	17.2266	0.00179539	0.0377362
	LOC103792971	-1.49893	4.47693	17.1089	0.00180116	0.0377362
	LOC103796510	-1.02869	4.85973	17.1265	0.00179484	0.0377362
	LOC100397266	-1.018	6.63677	17.0699	0.00181526	0.0379489
	GALNT2	-0.963122	7.45496	17.0113	0.00183667	0.038272
	AGMAT	-1.23998	4.84121	16.974	0.00185047	0.0384761
	GGT7	-2.40086	6.32634	20.0162	0.0018787	0.0389024
	CAMKV	-1.52071	3.64776	16.8977	0.00187905	0.0389024
	SLC25A42	-1.48066	4.06461	16.8822	0.00188494	0.0389172
	LOC108591233	-1.39342	3.23554	16.8867	0.00188323	0.0389172
	IRS2	-0.935407	5.1751	16.8653	0.00189138	0.03899
	LOC100389414	-2.17066	2.62202	16.881	0.00190239	0.0390496
	MMP13	-1.71079	2.4285	16.8386	0.00190158	0.0390496
	RFX2	-1.42139	4.4854	16.8468	0.00189844	0.0390496
	ENPEP	-2.06794	8.77887	18.3147	0.00191787	0.0391604
	TTC22	-1.12388	6.95002	16.797	0.00191763	0.0391604
	KLHDC3	-0.950883	6.12443	16.7961	0.00191795	0.0391604
	DBP	-1.86542	5.78532	18.1177	0.00193922	0.0392615
	LOC108594082	-1.75331	1.99388	16.7457	0.00193761	0.0392615
	SLC7A7	-1.47227	7.37432	17.0115	0.00193427	0.0392615
	IGDCC4	-1.12783	4.03244	16.7451	0.00193785	0.0392615
	TRAK1	-1.01344	9.16751	16.7569	0.00193324	0.0392615
	HIPK2	-0.997487	8.49595	16.7547	0.00193411	0.0392615
	FCN1	-5.80352	5.02727	25.972	0.00194529	0.0393005
	STON2	-1.40621	6.33636	16.8987	0.00194815	0.0393005
	CELF3	-1.25814	3.03149	16.7144	0.00194994	0.0393005
	KIAA1161	-1.23357	6.2522	16.7132	0.00195041	0.0393005
	PAG1	-0.966206	6.66035	16.6865	0.00196103	0.0394183
	KCNK5	-1.26455	6.62096	16.6247	0.00198577	0.0398271
	HSD17B2	-1.87011	6.40942	18.0873	0.00202051	0.040362
	ACE	-1.60641	11.8066	16.5389	0.00202082	0.040362
	NOCT	-1.31357	4.39132	16.5158	0.00203037	0.0404297
	IDNK	-1.2207	5.37586	16.5053	0.00203475	0.0404721
	MCF2L2	-1.7721	4.94648	17.2552	0.00204521	0.0405151
	TLCD2	-1.40556	4.0267	16.4773	0.00204642	0.0405151
	PIP5K1C	-1.18374	7.03719	16.4716	0.0020488	0.0405151
	SORBS3	-1.10436	6.95639	16.4883	0.0020418	0.0405151
	YPEL3	-0.886905	5.75898	16.4649	0.00205163	0.0405151
	UGT2A3	-2.79953	6.40242	21.0527	0.00206563	0.0406176
	BCAS1	-1.87067	7.8018	17.7789	0.00206031	0.0406176
	ELMO2	-1.11457	5.9576	16.4292	0.00206668	0.0406176
	HKDC1	-1.42851	9.03425	16.4211	0.0020701	0.0406297
	ABI3	-1.01639	5.5995	16.3847	0.00208564	0.0408513
	TMEM8B	-1.30856	3.65547	16.3704	0.00209179	0.0408778
	PTK2	-1.2164	8.48886	16.3688	0.00209245	0.0408778
	GLYCTK	-1.06592	6.50153	16.3625	0.00209518	0.0408778
	HMGCS2	-4.29744	7.03707	24.5984	0.00210275	0.0408832
	LOC103793036	-2.66157	0.805044	16.3415	0.00210425	0.0408832
	LOC103796719	-1.73005	1.9933	16.3488	0.0021011	0.0408832
	TIMD4	-2.85059	2.6393	17.5141	0.00210919	0.0409378
	GUCY2C	-1.65782	7.54861	17.0767	0.00211585	0.040963
	BRINP1	-2.31335	1.38213	16.2974	0.00212344	0.0410238
	RGL1	-1.02525	5.82002	16.2846	0.00212902	0.0410743
	CRY2	-1.08021	5.49305	16.2759	0.00213287	0.0411073
	LOC108588589	-2.09251	2.12013	16.2614	0.00213924	0.0411478
	MYOM2	-1.41046	2.7243	16.2541	0.00214247	0.0411688
	LOC103794042	-1.70935	2.57136	16.2348	0.00215105	0.0412925
	LOC108591704	-1.30356	3.56821	16.211	0.00216166	0.0413723
	LOC100414398	-1.68753	2.05948	16.1888	0.00217158	0.0414387
	VPS11	-0.971816	5.84995	16.1952	0.0021687	0.0414387
	OTOP2	-2.16522	2.34303	16.1623	0.00218352	0.0415885
	LOC108592647	-1.76248	2.9015	16.1579	0.00218552	0.0415885
	LOC100397252	-1.28841	4.37419	16.1571	0.00218591	0.0415885
	LGI3	-1.63831	2.32681	16.1224	0.00220169	0.0418061
	ADM	-1.49574	4.65027	16.179	0.00220594	0.0418456
	SLC15A1	-2.12281	8.93919	17.6676	0.00221318	0.0419002
	RUNDC3B	-1.55609	3.94438	16.0896	0.00221674	0.0419265
	KDM4B	-0.936237	6.51966	15.9687	0.00227326	0.0426602
	ZER1	-0.926191	7.13707	15.9709	0.00227223	0.0426602
	LOC100391255	-1.00519	6.5392	15.9584	0.00227818	0.0427109
	LOC100398471	-3.27829	0.833766	15.9187	0.00229717	0.0429414
	BRPF3	-0.932711	5.76429	15.9207	0.00229617	0.0429414
	DGKQ	-1.34797	8.04968	15.9125	0.00230014	0.0429553
	LOC100400861	-2.1825	2.81791	16.1196	0.00230814	0.0430629
	LOC103789992	-2.1255	2.45487	15.8722	0.00231964	0.0432231
	LOC103793440	-1.67259	2.71951	15.8561	0.0023275	0.0432231
	LOC100413713	-1.19981	3.81924	15.8665	0.00232242	0.0432231
	SLC45A4	-1.06585	6.10622	15.8618	0.00232471	0.0432231
	MIGA2	-0.955205	7.30507	15.8552	0.00232795	0.0432231
	OTOP3	-1.13729	7.60039	15.8442	0.00233329	0.0432805
	LOC103794639	-1.84797	2.91689	15.7939	0.00235812	0.0435731
	LOC103789328	-1.64963	3.17572	15.7834	0.00236332	0.0435877
	CYP11A1	-3.55149	3.33082	19.0711	0.00238038	0.043691
	LOC108592102	-2.18508	1.69358	15.7551	0.00237746	0.043691
	NID1	-1.10355	7.50007	15.7636	0.00237317	0.043691
	LOC108590327	-1.12763	4.75267	15.7417	0.00238412	0.043718
	LOC108589387	-2.3359	3.4173	16.8432	0.002389	0.0437657
	BGN	-1.17229	3.51053	15.7165	0.00239688	0.0438683
	HFE	-1.39537	3.74536	15.6835	0.00241363	0.0440077
	EPHX2	-1.31408	8.41971	15.6558	0.00242779	0.0441403
	PPP1R15A	-1.12451	5.58398	15.6638	0.00242367	0.0441403
	ZSWIM5	-1.09224	3.77098	15.6591	0.00242607	0.0441403
	RALGPS1	-0.900651	6.8268	15.6485	0.00243152	0.0441666
	UNC79	-1.20932	3.45723	15.6331	0.00243947	0.044269
	CAPN12	-3.32963	6.04077	21.4024	0.00248892	0.0444915
	MGAM	-2.10685	8.75866	17.1591	0.00247807	0.0444915
	TM4SF4	-1.95756	3.5044	15.9505	0.00249325	0.0444915
	SLC25A45	-1.58965	3.86968	15.5573	0.00247901	0.0444915
	SPIRE2	-1.44799	5.44825	15.7378	0.00249385	0.0444915
	FOXH1	-1.32414	5.54633	15.5698	0.00247797	0.0444915
	FAM84A	-1.15189	6.07774	15.558	0.0024786	0.0444915
	ATG2A	-0.968441	7.61203	15.5849	0.00246451	0.0444915
	BSDC1	-0.861881	6.53543	15.5375	0.00248946	0.0444915
	CDIPT	-0.835302	6.48414	15.5478	0.00248402	0.0444915
	LOC100384909	-2.31132	1.9957	15.5193	0.00249912	0.0445125
	SPATA6L	-1.70707	3.47285	15.5048	0.00250683	0.0445551
	FAM212B	-1.40294	4.18274	15.4758	0.00252233	0.0445551
	SAT2	-1.17378	5.76862	15.4782	0.00252107	0.0445551
	KIF21B	-1.16126	7.90288	15.4829	0.00251854	0.0445551
	C2CD2L	-1.09507	7.55284	15.4778	0.00252129	0.0445551
	ZBTB7B	-1.06314	8.831	15.4886	0.00251549	0.0445551
	ARHGAP10	-0.931806	6.11891	15.4799	0.00252015	0.0445551
	LOC100393377	-2.35768	2.34285	15.563	0.00256411	0.0451274
	LOC100896466	-1.43663	2.95989	15.3734	0.00257812	0.0451376
	DQX1	-1.17783	6.64611	15.368	0.0025811	0.0451376
	GABARAPL1	-1.02206	6.09085	15.3777	0.00257571	0.0451376
	NBEA	-0.871536	6.73047	15.3716	0.00257909	0.0451376
	LOC103796559	-2.07725	1.2619	15.3577	0.00258677	0.0451884
	MUC17	-1.78646	8.26816	16.4203	0.0025887	0.0451884
	DUSP1	-1.17756	7.20917	15.3154	0.00261032	0.0454012
	ODF2L	-1.17524	4.25828	15.2969	0.00262072	0.0454269
	CDH23	-1.24505	5.60755	15.2828	0.00262867	0.0455147
	FUT2	-1.13102	6.88578	15.2694	0.00263622	0.0456046
	NGFR	-1.37729	4.38588	15.2587	0.00264234	0.0456283
	KIF13A	-0.911231	7.87193	15.2306	0.00265834	0.0458224
	CISH	-1.38377	3.56653	15.2036	0.00267387	0.0460077
	PRSS8	-1.01738	8.20844	15.1594	0.00269944	0.0462411
	LOC103790721	-1.92087	5.85137	16.7274	0.00270427	0.0462826
	PLEKHM2	-1.04414	7.10269	15.1277	0.00271799	0.0464543
	LOC108593703	-3.92299	0.786807	15.136	0.00273383	0.0465404
	LOC103791515	-1.40396	4.08249	15.1064	0.00273058	0.0465404
	OGDHL	-1.74406	1.95442	15.0955	0.00273698	0.0465529
	LOC108594128	-1.70755	4.73054	15.6923	0.00276006	0.0467801
	LOC103787972	-0.986791	5.42326	15.0274	0.00277772	0.0469555
	TCN2	-1.41119	7.97625	15.1552	0.00279538	0.0471712
	VPS37C	-0.992109	6.54415	15.0017	0.00279326	0.0471712
	FSTL5	-2.55203	1.16758	14.9866	0.00280244	0.0472075
	LOC103788228	-1.0148	5.35522	14.9888	0.00280113	0.0472075
	STARD3	-0.932485	6.09318	14.918	0.00284462	0.0478317
	OLFML2A	-1.22534	3.81534	14.8922	0.00286067	0.047895
	CNKSR1	-1.08414	6.37464	14.8971	0.00285762	0.047895
	LOC103790448	-1.35542	3.43262	14.8521	0.00288587	0.0481471
	DENND5B	-0.856175	6.34489	14.8484	0.00288822	0.0481471
	GRAMD4	-1.1745	8.20555	14.7739	0.00293572	0.0488184
	SIK3	-0.824937	6.90631	14.7733	0.0029361	0.0488184
	PDXK	-1.07048	7.6613	14.7623	0.00294321	0.0488944
	LOC108587995	-1.8606	3.4316	14.9969	0.0029498	0.0489617
	KIF5A	-1.25185	5.31223	14.7303	0.00296395	0.0491542
	ANKDD1B	-1.43291	5.78631	15.0787	0.00297183	0.0491578
	BRINP3	-3.67152	1.32802	15.1462	0.00298398	0.0493041
	MAST1	-1.08861	3.35285	14.6931	0.00298836	0.0493041
	ACVR1B	-1.06747	6.34689	14.6957	0.00298661	0.0493041
	CNDP2	-1.07031	8.79309	14.678	0.00299828	0.0494255
	LOC108588949	-1.6428	3.37927	14.6737	0.00300116	0.0494306
	TOLLIP	-0.992428	5.59922	14.6683	0.00300469	0.0494465
	CPT1A	-0.851067	7.43709	14.654	0.00301421	0.0495608
	LOC103795080	-1.95369	1.81922	14.6244	0.00303396	0.0495625
	LOC108591905	-1.04995	3.76681	14.6291	0.00303081	0.0495625
	AMOTL2	-0.98051	5.57648	14.6405	0.00302316	0.0495625
	ENG	-0.856728	6.31507	14.6348	0.00302702	0.0495625
	CYP2D19	-2.34713	3.53485	15.8284	0.00306309	0.0499767
	SLC39A14	-1.42102	8.30704	14.724	0.00306771	0.0499767
	LIMCH1	-1.07936	4.70542	14.5697	0.00307086	0.04998
	Supp. Table 2b. Genes upregulated in Non-Stricture
	Gene name	logFC	logCPM	F	PValue	FDR
	OLFM4	3.96204	9.22677	108.862	6.80584e-07	0.001456
	GSDMC	2.44521	7.20783	89.4627	1.74966e-06	0.00187155
	GPX2	2.69935	5.38189	90.7901	1.63092e-06	0.00187155
	DUOXA2	3.07103	4.29129	90.7307	1.63602e-06	0.00187155
	DUOX2	2.36471	6.27286	77.0295	3.55216e-06	0.00199243
	EHF	2.58294	5.99391	74.2466	4.22057e-06	0.00213117
	TFAP2A	3.70211	2.81782	73.8894	4.31681e-06	0.00213117
	KCNA3	2.02375	4.51277	60.756	1.06586e-05	0.00347832
	PLA2G3	2.9166	3.95415	58.8296	1.23419e-05	0.00379581
	LOC100395944	2.49254	6.83386	55.8777	1.55789e-05	0.00410899
	LOC100897014	2.63958	2.91586	56.1545	1.52356e-05	0.00410899
	LOC108591301	5.13092	3.24309	62.3739	1.46751e-05	0.00410899
	PPP1R1B	2.4757	5.31787	54.5341	1.73821e-05	0.00434643
	KIAA1324	2.00545	4.73267	51.7984	2.18834e-05	0.00489935
	KRT18	1.79535	8.04111	51.5003	2.24535e-05	0.00496919
	LOC100399118	2.27029	3.75221	51.0285	2.3392e-05	0.00511807
	LOC103796010	2.63441	3.39983	49.1411	2.76462e-05	0.00557672
	LOC100896501	2.97535	9.9299	49.5944	2.75205e-05	0.00557672
	JCHAIN	3.08087	9.163	49.6632	3.3177e-05	0.0063879
	LRP4	1.69705	6.47698	46.5524	3.50806e-05	0.00645547
	ATP8B4	2.78938	4.29258	46.547	3.63184e-05	0.00645547
	PYCR1	2.97523	3.93159	46.8093	3.54397e-05	0.00645547
	KLRG1	5.93898	3.59373	57.9649	3.69502e-05	0.00645547
	NPNT	1.94781	6.25007	45.4741	3.88657e-05	0.00654977
	LOC100398523	1.79069	6.4347	45.1761	3.99963e-05	0.0066387
	ITLN1	2.07633	5.53729	44.3798	4.32147e-05	0.00693381
	LOC103788970	2.62153	3.48492	44.0137	4.47975e-05	0.00710146
	LOC100386050	2.85336	6.0363	47.2868	4.72103e-05	0.00710146
	CDC42EP5	2.05628	4.14468	42.5301	5.19601e-05	0.00757909
	CBS	2.35783	2.70926	42.6038	5.15738e-05	0.00757909
	KRT19	2.1733	8.1872	42.3195	5.30842e-05	0.00761279
	WFDC2	2.66984	3.85666	42.1051	5.4258e-05	0.00761279
	SLC12A2	1.67746	7.29487	41.7909	5.60349e-05	0.00765174
	RNASE6	1.75727	4.46314	40.5991	6.34349e-05	0.00825254
	HK2	2.53928	4.38979	40.7591	6.43408e-05	0.00831421
	MB21D1	2.45794	3.49347	40.3784	6.49305e-05	0.00833447
	CTSC	1.8115	5.64538	39.822	6.88892e-05	0.00840617
	MYB	2.54302	4.08813	40.0951	6.69112e-05	0.00840617
	LOC103796425	2.31264	4.44981	39.3266	7.26586e-05	0.00841428
	EPN3	1.88018	4.77258	38.2463	8.17635e-05	0.00892927
	BPIFB2	7.50352	1.29699	48.7753	8.22028e-05	0.00892927
	STX11	3.29687	2.21624	37.9853	8.41635e-05	0.00895295
	LCN2	4.16604	5.81504	49.8636	8.71399e-05	0.00910891
	LOC100395418	1.61905	6.62606	37.1416	9.25148e-05	0.00941978
	ACSL1	2.03415	4.74571	37.1672	9.22477e-05	0.00941978
	LOC103796419	1.8858	6.41123	36.7595	9.66204e-05	0.00963901
	MUC20	3.19113	1.90368	36.5898	9.85119e-05	0.00972691
	LOC108587745	1.57934	4.87303	36.452	0.000100081	0.00976777
	ITGB8	1.827	3.60908	35.8202	0.000107669	0.0100148
	HSP90B1	1.57992	9.24596	35.5877	0.000110631	0.0101433
	VSIG4	2.42739	2.86162	35.5237	0.000111463	0.0101712
	NUCB2	1.81757	4.2575	35.0263	0.000118195	0.0104195
	C21H21orf62	2.67431	2.5328	35.0188	0.000118301	0.0104195
	WARS	1.77939	6.75213	34.7821	0.000121676	0.0104587
	LOC100413268	1.63764	7.61777	34.61	0.000124204	0.0104913
	SOX9	1.43827	5.01924	34.3166	0.000128658	0.0108069
	ITM2A	2.84454	2.9048	34.139	0.000131446	0.0108069
	KLRB1	4.70591	2.69245	38.1142	0.000133633	0.0108069
	ASNS	2.02532	5.07185	33.442	0.000143108	0.0111993
	LOC108593906	3.37851	1.52644	33.2126	0.000147213	0.0113833
	DMBT1	2.73443	10.3189	34.214	0.000153804	0.0117049
	BTLA	1.96615	3.46064	32.4921	0.000161047	0.0120577
	PF4	3.6882	2.63728	33.7587	0.000161571	0.0120577
	PLA2G7	1.64206	4.63396	32.1637	0.000167865	0.0123524
	BTK	1.67096	3.41371	32.1232	0.000168728	0.0123524
	IKZF2	2.5318	5.66354	34.925	0.000173853	0.0125278
	LOC100406154	2.97227	8.35054	36.1431	0.000181837	0.0126393
	DMXL2	1.36972	7.26045	31.4918	0.000182913	0.0126683
	GSAP	1.56338	5.1503	31.3306	0.000186759	0.0127673
	KIF20B	1.87819	4.01424	31.1161	0.000192027	0.0128826
	SH2D1A	4.40884	2.18838	32.7161	0.00019318	0.0129149
	EVI2A	1.89041	3.23818	30.9333	0.000196657	0.0129672
	RAB27A	2.05328	5.39444	31.3392	0.000199476	0.0131082
	LTV1	1.63054	4.30177	30.7045	0.000202639	0.0131239
	CYBB	1.67889	4.7212	30.6043	0.000205327	0.0131779
	SERPINB1	1.54264	5.40087	30.3641	0.000211948	0.0133915
	PHLDA2	1.64671	3.67847	30.3082	0.000213524	0.0133915
	LOC100387926	4.24007	2.21947	31.6777	0.000219139	0.0136106
	SLC9B2	2.06621	3.18823	30.0574	0.000220773	0.0136681
	LRG1	3.22116	1.8778	30.0219	0.000221821	0.0136889
	TXNDC5	1.45349	6.82323	29.8324	0.000227524	0.0137696
	KIF11	2.27483	3.42672	29.5983	0.000234815	0.0137696
	SLC7A5	2.29147	4.28887	30.1849	0.000231612	0.0137696
	SLC1A3	2.29717	2.55442	29.9326	0.000224488	0.0137696
	GPR171	2.43508	2.74952	29.8567	0.000226785	0.0137696
	AGR2	2.46817	7.58035	32.8409	0.000228264	0.0137696
	SYN3	3.11333	4.90103	34.4567	0.000236202	0.0137813
	IQGAP3	2.22581	3.45312	29.3056	0.000244322	0.013959
	LYZ	3.27605	6.62827	36.5754	0.000251846	0.0141372
	ASPHD2	2.2738	2.59993	29.0403	0.00025334	0.0141386
	APOC1	2.82966	2.57001	28.9877	0.000255175	0.0141905
	CTSS	1.59318	5.92106	28.7539	0.000263521	0.0142133
	ELOVL6	2.1308	5.00182	29.6733	0.000257665	0.0142133
	LOC100390453	2.97323	2.55766	28.7886	0.000262264	0.0142133
	LOC100386951	2.07365	3.93546	28.5697	0.000270328	0.0144556
	PDIA4	1.28528	7.77884	28.3488	0.000278772	0.0144901
	PLA2G2A	1.52558	7.23413	28.2992	0.00028071	0.0144901
	TACSTD2	2.64834	2.46347	28.3379	0.000279195	0.0144901
	LOC103790605	3.04628	1.28948	28.3086	0.00028034	0.0144901
	ERAP2	1.97441	4.6796	28.2633	0.000286248	0.0146971
	C1H9orf152	4.5	1.66116	28.2854	0.000299081	0.0150364
	ADGRE5	1.49335	5.6257	27.7721	0.00030233	0.0150415
	LOC100405150	2.67537	6.36843	31.9011	0.000306989	0.0151948
	ATP2C2	1.35952	6.2141	27.2306	0.000326642	0.0158727
	FAM46C	1.45396	6.23223	27.217	0.00032728	0.0158727
	LOC100396537	1.64424	5.10439	27.1395	0.000330959	0.0158749
	STC1	1.69932	3.16592	27.1506	0.000330427	0.0158749
	ERVMER34-1	1.76334	4.44038	27.145	0.000330694	0.0158749
	GNL3	1.58354	4.73908	27.0656	0.000334507	0.0159421
	LOC100404432	2.06956	5.82694	28.3609	0.000335404	0.0159454
	BIRC5	2.29218	2.69895	26.8308	0.000346096	0.016253
	LOC108589742	1.71649	5.13998	26.6067	0.0003576	0.0165777
	IL5RA	2.64444	2.48075	26.5026	0.000363102	0.0167654
	CENPE	2.18796	4.38933	27.0845	0.000366479	0.0168031
	PDIA6	1.26827	6.61574	26.3657	0.000370485	0.0169036
	FCRLA	3.27624	1.0185	26.3274	0.000372586	0.0169471
	SLC39A10	1.82941	4.75532	26.0852	0.000386187	0.0172122
	CDC20	1.90805	3.53544	25.9717	0.000392763	0.0173553
	TXK	2.82753	4.93688	29.8	0.000392061	0.0173553
	PTMA	1.41011	7.5812	25.7773	0.000404346	0.017574
	LOC100405375	1.22607	6.24664	25.7177	0.000407976	0.0176028
	SAMD9L	2.30042	5.1718	27.7645	0.000408185	0.0176028
	KNTC1	2.2701	2.8428	25.6102	0.000414623	0.0176326
	LOC103796238	2.9164	2.05682	25.6073	0.000414806	0.0176326
	LOC103795879	3.50326	1.4266	25.6546	0.000411865	0.0176326
	KLRC1	5.59864	3.84996	36.2357	0.000421189	0.0177339
	TFRC	1.49757	5.77722	25.2635	0.000436961	0.0179811
	DCDC2	3.15425	1.18552	25.262	0.000437061	0.0179811
	SELPLG	2.11797	4.33374	25.6137	0.000445174	0.0180831
	C4H6orf141	2.63986	3.06026	25.5711	0.000441229	0.0180831
	LOC103788928	1.65879	3.76388	25.0227	0.000453318	0.0182598
	SLC12A8	2.17712	3.42429	25.0318	0.000452689	0.0182598
	LOC103795187	4.24739	3.97598	32.1859	0.000450808	0.0182598
	CXCL1	2.62856	2.76303	25.0683	0.000456094	0.0182951
	TFF3	2.39904	5.94049	27.8211	0.000471916	0.0186194
	SAA1	2.2464	3.27342	24.7163	0.000475205	0.0186727
	LOC100897022	1.42949	8.47423	24.6915	0.000477032	0.0187062
	ANXA1	1.29235	4.97818	24.6693	0.000478674	0.0187325
	LOC108587665	1.18555	5.13146	24.5154	0.000490243	0.0191076
	FOXM1	2.48116	3.17203	24.7712	0.000495497	0.0192345
	NEK2	2.78917	1.65579	24.4234	0.000497312	0.0192661
	RARRES1	1.60716	5.78666	24.3937	0.000499619	0.0193166
	LOC100391553	1.54359	3.85475	24.3563	0.000502549	0.0193909
	CD47	1.2092	6.29245	24.2754	0.000508951	0.0195781
	LOC100894491	4.72187	0.739385	24.1863	0.000516108	0.0197558
	PLEK	1.6316	2.94958	24.1564	0.000518543	0.0198096
	NDC80	2.50313	2.02133	24.1277	0.000520884	0.0198317
	CDC42EP1	1.28088	4.79646	24.0954	0.000523542	0.0198431
	LOC103790458	2.02282	3.99099	24.1923	0.000526121	0.0199016
	LOC100396946	1.64586	5.02669	24.0517	0.000527159	0.0199018
	TOP2A	2.02995	5.01039	24.8964	0.00053815	0.0201209
	PAH	3.15432	1.18244	23.8823	0.000541462	0.0202041
	FRMD4B	1.22477	4.78059	23.6725	0.000559828	0.0204534
	DDX21	1.45003	5.51241	23.7411	0.000553744	0.0204534
	FOXA3	1.90162	4.28598	23.7937	0.000556024	0.0204534
	CXCL9	2.68237	1.70069	23.7218	0.000555447	0.0204534
	PIK3AP1	1.32792	5.93694	23.6294	0.000563694	0.0205168
	DNPH1	4.03147	1.79609	24.3943	0.000566834	0.0205921
	SSR1	1.14265	6.37869	23.5467	0.000571195	0.0206338
	LOC100397835	3.02333	1.71915	23.4901	0.000576399	0.0207827
	ENC1	1.54882	5.90791	23.3629	0.000588301	0.0209824
	GALNT3	1.57124	5.35176	23.3153	0.000592835	0.0209824
	UAP1	1.13671	5.79815	23.2345	0.000600624	0.0211802
	LOC108593911	2.37288	3.80607	24.1361	0.000604677	0.0212454
	LOC100395837	1.21958	5.1205	23.1652	0.00060739	0.0213018
	GPNMB	2.14406	3.7787	23.4264	0.000613286	0.0214695
	RPLP2	1.13975	6.86055	22.6438	0.000661384	0.0226993
	ESCO2	2.61823	1.71138	22.6535	0.000660325	0.0226993
	LOC100399303	1.50463	3.20539	22.6101	0.000665072	0.0227447
	LOC108590090	2.05531	3.27897	22.5114	0.000675991	0.0229489
	LOC103788629	3.79372	1.04624	22.5024	0.000677001	0.0229489
	FGFBP1	5.93683	1.68559	24.9523	0.000691913	0.0232904
	LOC103795324	3.6083	0.942041	22.2662	0.000704078	0.0234682
	STK39	1.87751	4.56701	22.5404	0.000707424	0.0235012
	XCL1	4.66883	0.699268	22.229	0.000708462	0.0235012
	LOC100399888	1.66156	6.06179	22.2867	0.000737449	0.0241747
	CLDN2	4.33226	4.66845	30.7545	0.000738273	0.0241747
	POLR3G	2.41773	1.65862	21.8381	0.000756519	0.0245219
	LOC100397874	1.44745	4.04096	21.7276	0.000770802	0.0248649
	SFN	1.73324	6.80904	22.3746	0.000777156	0.0249389
	LOC100393754	1.52669	6.02347	21.5298	0.000797974	0.025509
	ERCC6L	2.24474	2.75926	21.4523	0.000807806	0.0257508
	LOC100386390	1.91778	2.47004	21.4024	0.000814732	0.0258957
	STARD10	1.30395	5.29855	21.3866	0.000816942	0.0259133
	CAPN2	1.15885	6.79521	21.1734	0.000847465	0.0264803
	NOP56	1.37741	6.60878	21.1895	0.000845119	0.0264803
	LOC108590372	2.5592	2.13124	21.0556	0.000864924	0.0267307
	CENPU	2.11667	2.99107	21.0429	0.000866824	0.0267465
	LOC100391701	2.04343	5.79682	22.804	0.000879789	0.0269496
	PPIF	1.41953	5.94177	20.9108	0.000886962	0.0271072
	MYO5C	1.54587	5.47609	20.8792	0.00089186	0.0272137
	LOC100405488	2.25026	9.1312	22.5965	0.000897336	0.0272943
	CHIT1	4.53688	0.552298	20.8267	0.000900065	0.0273342
	ETV4	1.55497	3.68008	20.8042	0.000903614	0.0273556
	PRKDC	1.40518	7.80667	20.7943	0.000905188	0.0273603
	LOC108589051	2.66287	3.02849	21.6695	0.000908792	0.0274261
	LRP8	1.84233	3.62792	20.7224	0.000916646	0.0275337
	LOC100413711	3.51758	1.60472	20.625	0.000955222	0.028556
	CPVL	2.1997	3.26232	20.6915	0.000960875	0.0285859
	GALNT12	1.40692	5.50455	20.3566	0.000977741	0.0288342
	TNFSF15	2.10385	2.50242	20.3496	0.000978962	0.0288342
	KIF14	2.24676	2.96822	20.4496	0.000978487	0.0288342
	BUB1	2.26736	2.15429	20.347	0.00097941	0.0288342
	NCR1	3.52007	1.40964	20.3338	0.000981717	0.028858
	CXCL10	2.12278	1.75731	20.0753	0.00102804	0.0299001
	EML4	1.14552	6.30688	19.8584	0.00106895	0.0299152
	DLGAP5	1.38145	3.38293	19.9934	0.00104327	0.0299152
	LOC100388032	1.44747	3.17729	19.9208	0.00105698	0.0299152
	LOC100402677	2.43724	3.54708	21.0652	0.0010434	0.0299152
	LOC100393780	2.56549	2.04072	19.9773	0.00104629	0.0299152
	SLAMF6	2.76527	3.65376	21.9826	0.00106691	0.0299152
	CKAP4	1.30643	4.73678	19.8293	0.00107458	0.0300291
	ADGRG1	1.30124	4.38281	19.8108	0.00107818	0.0300385
	SQLE	1.39207	5.76372	19.7911	0.00108203	0.0300385
	CFB	1.40354	5.54331	19.7772	0.00108477	0.0300385
	FANCD2	1.76909	3.31071	19.7825	0.00108371	0.0300385
	LOC108589199	1.82681	5.08402	20.534	0.00108079	0.0300385
	LOC100388085	1.89218	2.97115	19.7071	0.00109863	0.0303053
	CYTIP	2.6343	4.26963	21.91	0.0011488	0.0309498
	LOC100895417	3.01098	0.789104	19.5266	0.00113533	0.0309498
	LOC108589745	3.12957	1.16817	19.5042	0.00113999	0.0309498
	LOC108593080	4.38098	4.58988	27.6861	0.00115049	0.0309498
	LOC103796360	1.91973	2.92413	19.4081	0.00116023	0.0310697
	CCDC34	1.82563	2.12086	19.3156	0.00118012	0.0315584
	MYC	1.57657	5.37901	19.4565	0.00119201	0.0317003
	SERF1A	3.07148	0.867039	19.2232	0.0012004	0.0317769
	CXCL2	2.69635	3.05818	20.3743	0.0012091	0.0319342
	NME2	1.06685	5.744	19.1445	0.00121797	0.0320301
	EPRS	1.08795	6.43384	19.1383	0.00121938	0.0320301
	ACPP	4.62543	0.620708	19.1491	0.00121695	0.0320301
	LOC100395429	1.31303	5.0348	19.1228	0.00122288	0.0320346
	SMC2	1.42868	4.05471	19.0872	0.00123098	0.0321229
	LOC100407326	1.18754	7.30963	19.0431	0.0012411	0.0322921
	CD24	2.01311	3.91688	19.5188	0.00125361	0.0324858
	SHTN1	1.36749	3.97104	18.9737	0.00125722	0.0324943
	VARS	1.16646	6.42539	18.966	0.00125904	0.0324953
	LOC100397481	1.499	4.72092	18.9473	0.00126343	0.0324958
	LOC103791604	1.5509	2.7757	18.9444	0.00126412	0.0324958
	KLRC2	6.99601	5.03924	30.7974	0.00126194	0.0324958
	TNFAIP8	1.51698	4.79335	18.9254	0.00126862	0.0325245
	ARHGAP15	1.92098	4.32628	19.5093	0.00127561	0.0326169
	STIP1	1.0652	6.70952	18.8838	0.0012785	0.0326476
	LOC100386315	1.15959	6.8005	18.8088	0.00129657	0.0328044
	LOC100403703	1.4924	2.76515	18.8431	0.00128828	0.0328044
	ASPM	1.58325	4.80987	18.9097	0.00129283	0.0328044
	TFCP2L1	2.12486	2.01757	18.8158	0.00129487	0.0328044
	LOC103790854	2.62616	2.46953	19.1237	0.0012922	0.0328044
	LOC108590058	1.28053	4.75624	18.7367	0.00131421	0.0330664
	CCNB1	2.37225	1.98573	18.7245	0.00131723	0.0330664
	FOXC1	2.88634	1.20113	18.7027	0.00132266	0.0330875
	PCSK9	2.36609	4.09913	20.2953	0.00133188	0.0332175
	TLR2	1.49358	2.59423	18.5854	0.00135222	0.0335512
	MRC1	1.65136	4.64827	18.7195	0.00135677	0.0335622
	NOLC1	1.3617	5.74063	18.5371	0.00136464	0.0336856
	FCRL5	1.64462	3.93904	18.4863	0.00137783	0.0337946
	LOC100411120	1.3756	6.49566	18.4681	0.00138258	0.033809
	ICA1	1.46426	4.28832	18.4405	0.00138984	0.0338305
	PLXNC1	1.63038	4.56115	18.5332	0.00138721	0.0338305
	GALNT5	2.15253	2.13199	18.4054	0.00139914	0.0339711
	LOC100396448	1.12017	6.27531	18.3784	0.00140635	0.0340601
	XBP1	1.03127	6.22703	18.3494	0.00141415	0.0342061
	LOC100413674	1.08453	5.77558	18.2924	0.00142961	0.0343642
	LOC100409403	1.20177	7.7875	18.3091	0.00142505	0.0343642
	RDH11	1.24223	4.72928	18.2827	0.00143225	0.0343772
	LOC100390149	1.72094	2.69875	18.2748	0.00143442	0.0343772
	USP44	2.85178	2.34795	18.8836	0.00143738	0.0343772
	MS4A6A	1.7709	3.09115	18.2388	0.00144433	0.0343832
	LOC100399654	1.11088	6.78428	18.2111	0.001452	0.034443
	LOC108590528	2.62767	3.69225	20.0584	0.00144976	0.034443
	SHMT2	1.48086	4.6295	18.1946	0.00145659	0.0344448
	FBL	1.11957	5.13127	18.1731	0.0014626	0.0344688
	LOC108589971	1.65202	2.95225	18.1104	0.00148034	0.0346744
	ALDH1L2	1.67252	4.83261	18.4186	0.00148629	0.0347717
	MANF	1.12489	5.00007	18.0518	0.00149713	0.0348136
	E2F2	2.03346	4.17509	18.9039	0.00149495	0.0348136
	PIGR	1.79	10.9466	18.0454	0.00149896	0.0348141
	SNRPA1	1.05955	5.12151	18.027	0.00150428	0.0348502
	WDR3	1.13245	5.3459	17.9723	0.00152027	0.0348502
	LOC100409427	1.47743	4.72022	17.9717	0.00152042	0.0348502
	NME1	1.54004	2.84128	18.0197	0.0015064	0.0348502
	NKRF	1.60832	3.16974	17.9811	0.00151768	0.0348502
	LOC108593753	1.67372	3.42689	17.9856	0.00151634	0.0348502
	FLG2	2.86181	2.89811	19.4398	0.00151174	0.0348502
	THOP1	1.24501	4.75466	17.9345	0.00153141	0.0348944
	CFTR	1.44989	6.86274	18.1189	0.00153029	0.0348944
	LOC100414401	1.47493	6.51783	18.1479	0.00153098	0.0348944
	CD84	1.96403	5.66384	19.435	0.00156302	0.0354053
	LOC100412268	2.51639	3.98806	19.696	0.00156752	0.0354654
	LMNB1	1.22669	5.77091	17.6931	0.00160496	0.0360298
	PSME1	1.36577	3.74244	17.7005	0.00160266	0.0360298
	LOC100401712	1.59103	3.3556	17.6588	0.00161576	0.0360902
	CARD16	1.83555	3.29574	17.6253	0.00162637	0.0361596
	DCTPP1	2.18999	2.17954	17.6022	0.00163376	0.0362402
	KCNN4	1.38635	4.03702	17.5886	0.00163811	0.0362531
	LOC108591201	1.22821	5.09927	17.5654	0.00164557	0.0363764
	CALR	1.11368	9.42227	17.4664	0.00167792	0.0364383
	HMGCS1	1.18484	7.04713	17.5263	0.00165827	0.0364383
	LAT2	1.39051	3.66193	17.4744	0.00167527	0.0364383
	TNS4	1.47106	6.6654	17.7539	0.00165761	0.0364383
	EIF4EBP1	1.5393	3.9138	17.4778	0.00167417	0.0364383
	LOC100413337	1.9839	1.93723	17.4607	0.0016798	0.0364383
	SCARA5	2.1773	3.4802	18.1557	0.00166151	0.0364383
	ABRACL	1.33673	3.88686	17.4154	0.00169488	0.0366255
	HMGA1	1.14731	6.69027	17.3878	0.00170415	0.0367844
	ACAT2	1.45218	3.79044	17.3606	0.00171331	0.0368011
	PLP2	1.09359	5.44746	17.332	0.00172303	0.0368401
	LOC100414675	1.193	5.74281	17.3293	0.00172395	0.0368401
	CKS2	2.3076	2.01932	17.3379	0.00172103	0.0368401
	KNSTRN	2.33428	2.00521	17.3416	0.00171978	0.0368401
	CKAP2L	1.77968	2.05287	17.2908	0.00173717	0.0370065
	PSAT1	2.1015	2.4352	17.2916	0.0017369	0.0370065
	LOC108588608	2.6307	2.0382	17.364	0.0017375	0.0370065
	KRT7	2.23406	4.20479	18.64	0.00176899	0.0374949
	UGT8	2.33067	2.25592	17.138	0.00179074	0.037723
	LOC100895947	2.8063	1.32955	17.1434	0.00178882	0.037723
	HES5	3.31204	0.725867	17.1415	0.00178949	0.037723
	HYAL1	1.43625	2.99833	17.11	0.00180077	0.0377362
	MLEC	1.06824	8.48068	17.0883	0.00180859	0.0378507
	LOC100409880	1.0707	5.98767	17.0637	0.0018175	0.0379546
	LOC108589888	1.42607	6.22395	17.2299	0.00182782	0.0381287
	KCNE3	1.75241	3.04515	16.9932	0.00184336	0.0383698
	ANP32E	1.35426	4.85527	16.9443	0.00186154	0.0386645
	DAPP1	1.49103	3.80386	16.9223	0.00186979	0.0387942
	FABP3	1.49121	3.94079	16.8799	0.00188583	0.0389172
	LOC100409607	1.48228	3.43761	16.8389	0.00190147	0.0390496
	KIF15	1.9697	3.37079	17.0214	0.00190455	0.0390525
	B4GALNT3	4.81219	2.9478	21.7859	0.00191002	0.0391228
	PCNA	1.64779	3.7281	16.7496	0.00193611	0.0392615
	TDRD6	1.77859	2.49652	16.764	0.00193046	0.0392615
	LOC100409955	1.32599	3.11421	16.7108	0.00195135	0.0393005
	SLC7A11	1.79265	2.21002	16.6858	0.00196129	0.0394183
	ADD3	1.09389	5.96803	16.6706	0.00196737	0.0394991
	LOC100414020	1.17835	5.51496	16.61	0.00199175	0.0399055
	ACER2	1.5091	2.70143	16.5618	0.00201138	0.040257
	POLR3GL	1.10151	3.76396	16.5245	0.00202678	0.0404297
	PROKR2	1.8515	3.57458	16.7001	0.00203052	0.0404297
	KLF2	2.00534	4.28174	17.4893	0.00204181	0.0405151
	TNFRSF9	4.51188	0.530983	16.4674	0.00205055	0.0405151
	CLPB	1.02974	4.54477	16.4393	0.00206241	0.0406176
	LOC103787291	1.06617	4.72058	16.4275	0.00206738	0.0406176
	LOC100409130	0.943297	6.8731	16.4063	0.00207642	0.0407121
	LOC100387472	0.980821	5.41443	16.3568	0.0020976	0.0408778
	NOP58	1.14833	5.3678	16.3616	0.00209555	0.0408778
	LOC100894398	1.44107	2.90822	16.3157	0.00211543	0.040963
	TYROBP	1.94322	3.68462	16.7558	0.00211687	0.040963
	PA2G4	1.01192	5.53956	16.2955	0.00212427	0.0410238
	GADD45GIP1	1.13317	3.96781	16.2629	0.00213858	0.0411478
	OIP5	2.8081	1.06011	16.2277	0.00215418	0.0413113
	BRCA2	1.88349	3.7677	16.5882	0.00215939	0.0413701
	CD44	1.56639	7.13864	16.8029	0.00217053	0.0414387
	CCR8	2.62989	1.14538	16.1279	0.00219915	0.0417991
	IDO1	1.71949	4.00288	16.2812	0.00220999	0.0418811
	ECT2	1.55738	2.94028	16.0765	0.00222278	0.0419995
	LOC103789502	1.04686	8.44121	16.0486	0.00223571	0.0422023
	SNX5	1.01107	5.31922	16.0329	0.00224305	0.0422793
	LOC100389406	2.75324	0.64139	16.0305	0.00224418	0.0422793
	LOC100387896	1.22801	5.2843	15.999	0.00225896	0.0425162
	LOC100404789	1.5908	6.09747	16.6674	0.00226874	0.0426586
	LOC108593890	1.84842	2.15021	15.9227	0.00229524	0.0429414
	LOC100414476	0.942737	5.33067	15.8316	0.00233951	0.0433191
	DEPDC5	1.34424	4.9795	15.8308	0.00233987	0.0433191
	DDAH1	0.929951	5.04614	15.815	0.00234767	0.0434218
	MET	1.22611	5.89185	15.7831	0.00236344	0.0435877
	FBLN1	1.44655	5.93266	16.059	0.00237645	0.043691
	KIF4A	1.86956	2.80319	15.7512	0.0023794	0.043691
	RNF24	1.10003	4.07067	15.7097	0.00240028	0.0438888
	CCDC112	1.28672	3.50409	15.7001	0.00240517	0.0439365
	LOC100406435	1.38308	6.10466	15.8542	0.00241291	0.0440077
	LOC100394108	2.00136	5.18121	17.1404	0.0024426	0.0442843
	DBF4	1.51094	2.77285	15.6171	0.00244776	0.0443221
	ORC1	1.88745	3.31352	15.7822	0.00244929	0.0443221
	LOC100896443	0.904236	5.59652	15.5392	0.00248857	0.0444915
	PDIA3	0.97595	8.20294	15.5521	0.00248175	0.0444915
	LOC100401056	1.16967	5.65103	15.5865	0.00246368	0.0444915
	PEX5L	1.84825	4.03425	16.0476	0.00249563	0.0444915
	NOX1	2.57161	1.2192	15.5564	0.00247947	0.0444915
	SAMD3	4.05596	2.05764	17.4739	0.00246595	0.0444915
	SMC4	1.07883	5.781	15.5147	0.00250156	0.0445149
	EPHB2	2.31733	5.2557	17.9653	0.00251465	0.0445551
	CEP55	2.35313	2.08473	15.4471	0.00253785	0.0447881
	HOPX	1.84061	2.44891	15.4414	0.0025409	0.0448008
	MKI67	1.78472	7.47997	16.6417	0.00254549	0.0448407
	LOC100404972	1.7428	3.54752	15.4637	0.00256841	0.0451376
	LOC108592653	2.67902	2.11977	15.7581	0.00257111	0.0451376
	LOC103794276	3.30317	0.71678	15.3691	0.00258049	0.0451376
	KLRF1	2.63976	2.2313	15.7583	0.0026001	0.0453463
	SYNGR2	0.898451	5.58483	15.3247	0.00260512	0.0453928
	LOC100405988	4.03645	1.83769	16.7587	0.00260962	0.0454012
	LOC100385683	1.11048	5.66857	15.3057	0.00261579	0.0454142
	LOC100411388	1.72819	3.33311	15.3068	0.00261518	0.0454142
	UHRF1	2.00029	4.42717	16.4549	0.00262124	0.0454269
	LOC103791620	2.06615	1.40345	15.2629	0.00263994	0.0456279
	TRIM46	3.38102	0.741894	15.2309	0.00265819	0.0458224
	C4H6orf58	6.53158	4.92668	24.3332	0.00266981	0.045979
	AMD1	1.03277	4.69064	15.1619	0.00269797	0.0462411
	NUP205	1.09145	5.68577	15.1595	0.0026994	0.0462411
	C12H16orf54	2.29846	3.68681	16.4161	0.00269731	0.0462411
	KLRD1	4.59889	4.67071	22.2523	0.00269846	0.0462411
	LOC100411071	0.96556	5.85325	15.1241	0.00272014	0.0464543
	GLIPR1	1.42613	3.64312	15.1217	0.00272154	0.0464543
	SORCS2	2.52325	4.35878	17.4289	0.00273244	0.0465404
	CD180	1.39766	3.79364	15.0798	0.00274634	0.0466621
	FTSJ1	1.56843	2.31149	15.0745	0.00274949	0.0466621
	KLHL32	1.572	2.05341	15.0725	0.00275068	0.0466621
	CCDC18	1.23526	3.86286	15.037	0.00277194	0.0468988
	WNT1	2.65836	1.3083	15.0403	0.00276996	0.0468988
	LOC100397769	0.896832	5.35837	14.9754	0.00280931	0.0472818
	BRIP1	1.99257	1.82577	14.9143	0.00284695	0.0478317
	NUSAP1	1.88026	2.57107	14.9066	0.0028517	0.0478698
	PARP8	1.09912	5.54214	14.8932	0.00286009	0.047895
	TRAFD1	0.998991	6.65407	14.8793	0.00286878	0.0479475
	CRLF1	2.99608	0.505019	14.8802	0.00286823	0.0479475
	MCM6	2.3308	4.46081	16.838	0.00288061	0.0481034
	PRIM1	1.60336	3.33938	14.8137	0.00291023	0.048472
	SLC16A6	1.87497	2.72705	14.7229	0.00296878	0.0491578
	LOC100396470	2.98791	3.36236	16.9845	0.00297098	0.0491578
	ZBTB38	1.0288	6.69697	14.643	0.00302152	0.0495625
	SLFN5	1.43112	4.46652	14.6523	0.00303492	0.0495625
	FIGNL1	1.56518	3.54937	14.6409	0.00302295	0.0495625
	FCGR2B	2.11325	2.35726	14.6327	0.00302837	0.0495625
	LOC108588225	3.03107	0.526374	14.5738	0.00306806	0.0499767

## Sheet: SuppTable3
	Supplemental Table 3. GO sets differentially expressed genes in the duodenum between Stricture and Non-Stricture
	Supp. Table 3a. GO sets upregulated in Stricture
	GO ID	Term	Ont	N	Up	Down	P-value
	GO:0031224	intrinsic component of membrane	CC	3410	97	236	2.83391e-14
	GO:0071944	cell periphery	CC	3686	122	250	2.90865e-14
	GO:0005886	plasma membrane	CC	3600	118	245	4.49557e-14
	GO:0016021	integral component of membrane	CC	3303	95	226	5.68171e-13
	GO:0010876	lipid localization	BP	292	14	44	1.38519e-12
	GO:0005215	transporter activity	MF	782	20	79	7.34009e-12
	GO:0006629	lipid metabolic process	BP	1097	27	99	1.02093e-11
	GO:0044425	membrane part	CC	4478	124	278	2.62648e-11
	GO:0006869	lipid transport	BP	262	13	39	3.97508e-11
	GO:0016324	apical plasma membrane	CC	253	12	38	5.42821e-11
	GO:0045177	apical part of cell	CC	309	13	42	1.34327e-10
	GO:0046486	glycerolipid metabolic process	BP	349	10	45	1.70191e-10
	GO:0044281	small molecule metabolic process	BP	1646	49	128	1.80119e-10
	GO:0044255	cellular lipid metabolic process	BP	842	22	79	2.80589e-10
	GO:0006639	acylglycerol metabolic process	BP	104	4	22	1.00369e-09
	GO:0006638	neutral lipid metabolic process	BP	105	4	22	1.21699e-09
	GO:0015711	organic anion transport	BP	364	16	44	2.15792e-09
	GO:0006811	ion transport	BP	1196	39	98	2.79407e-09
	GO:0006820	anion transport	BP	459	19	50	5.99769e-09
	GO:0006082	organic acid metabolic process	BP	923	27	80	8.65914e-09
	GO:0019752	carboxylic acid metabolic process	BP	845	27	75	9.78337e-09
	GO:0010817	regulation of hormone levels	BP	377	10	43	1.90355e-08
	GO:0050892	intestinal absorption	BP	35	0	12	2.04242e-08
	GO:0043436	oxoacid metabolic process	BP	910	27	78	2.21677e-08
	GO:0006641	triglyceride metabolic process	BP	84	4	18	2.71508e-08
	GO:0022857	transmembrane transporter activity	MF	707	18	65	2.78156e-08
	GO:0055088	lipid homeostasis	BP	115	4	21	3.79533e-08
	GO:0015294	solute:cation symporter activity	MF	71	4	16	7.61903e-08
	GO:0032787	monocarboxylic acid metabolic process	BP	499	15	50	9.03107e-08
	GO:0044459	plasma membrane part	CC	2005	77	138	9.38133e-08
	GO:0015908	fatty acid transport	BP	72	6	16	9.39299e-08
	GO:0008610	lipid biosynthetic process	BP	580	18	55	1.27993e-07
	GO:0007586	digestion	BP	103	7	19	1.42939e-07
	GO:0044282	small molecule catabolic process	BP	362	10	40	1.43454e-07
	GO:0017144	drug metabolic process	BP	613	28	57	1.45335e-07
	GO:0008238	exopeptidase activity	MF	84	2	17	1.6032e-07
	GO:0015293	symporter activity	MF	104	5	19	1.67662e-07
	GO:0042445	hormone metabolic process	BP	159	3	24	1.82421e-07
	GO:0046503	glycerolipid catabolic process	BP	50	2	13	2.13425e-07
	GO:0008289	lipid binding	MF	567	19	53	3.46653e-07
	GO:0043168	anion binding	MF	2228	70	147	4.3575e-07
	GO:0016125	sterol metabolic process	BP	132	7	21	4.35877e-07
	GO:0031226	intrinsic component of plasma membrane	CC	1128	44	86	7.38466e-07
	GO:0008202	steroid metabolic process	BP	248	8	30	8.10203e-07
	GO:0046942	carboxylic acid transport	BP	250	12	30	9.61482e-07
	GO:0015849	organic acid transport	BP	250	12	30	9.61482e-07
	GO:0015370	solute:sodium symporter activity	MF	48	3	12	9.95079e-07
	GO:0019637	organophosphate metabolic process	BP	933	28	74	1.13268e-06
	GO:0006810	transport	BP	3949	115	231	1.27453e-06
	GO:0015909	long-chain fatty acid transport	BP	50	5	12	1.5963e-06
	GO:0004177	aminopeptidase activity	MF	42	1	11	1.71079e-06
	GO:0098856	intestinal lipid absorption	BP	15	0	7	1.71965e-06
	GO:1901615	organic hydroxy compound metabolic process	BP	413	15	41	1.72214e-06
	GO:0005319	lipid transporter activity	MF	99	2	17	1.84376e-06
	GO:0008203	cholesterol metabolic process	BP	121	7	19	1.88495e-06
	GO:0043171	peptide catabolic process	BP	21	1	8	1.9742e-06
	GO:0044242	cellular lipid catabolic process	BP	181	4	24	2.03169e-06
	GO:0051186	cofactor metabolic process	BP	492	17	46	2.11983e-06
	GO:0005887	integral component of plasma membrane	CC	1072	43	81	2.31468e-06
	GO:0097164	ammonium ion metabolic process	BP	159	9	22	2.65e-06
	GO:0046394	carboxylic acid biosynthetic process	BP	363	17	37	3.00556e-06
	GO:0098862	cluster of actin-based cell projections	CC	125	6	19	3.10694e-06
	GO:1902652	secondary alcohol metabolic process	BP	125	7	19	3.10694e-06
	GO:0016053	organic acid biosynthetic process	BP	364	17	37	3.20626e-06
	GO:0016020	membrane	CC	6503	180	347	3.56321e-06
	GO:0032000	positive regulation of fatty acid beta-oxidation	BP	7	0	5	3.57607e-06
	GO:0044283	small molecule biosynthetic process	BP	661	28	56	3.64323e-06
	GO:0015291	secondary active transmembrane transporter activity	MF	175	7	23	3.85535e-06
	GO:0019216	regulation of lipid metabolic process	BP	338	11	35	3.91334e-06
	GO:0051234	establishment of localization	BP	4049	122	233	4.16098e-06
	GO:0015075	ion transmembrane transporter activity	MF	586	18	51	4.7565e-06
	GO:0017127	cholesterol transporter activity	MF	17	0	7	4.80145e-06
	GO:0120020	intermembrane cholesterol transfer activity	MF	17	0	7	4.80145e-06
	GO:0050996	positive regulation of lipid catabolic process	BP	17	0	7	4.80145e-06
	GO:0030258	lipid modification	BP	203	4	25	4.8477e-06
	GO:0045017	glycerolipid biosynthetic process	BP	219	5	26	6.18952e-06
	GO:0008324	cation transmembrane transporter activity	MF	422	12	40	7.1619e-06
	GO:0006650	glycerophospholipid metabolic process	BP	276	8	30	7.39833e-06
	GO:0120015	intermembrane sterol transfer activity	MF	18	0	7	7.55217e-06
	GO:0006694	steroid biosynthetic process	BP	157	6	21	7.65979e-06
	GO:0098590	plasma membrane region	CC	915	30	70	8.00129e-06
	GO:0015748	organophosphate ester transport	BP	88	5	15	8.14105e-06
	GO:0006631	fatty acid metabolic process	BP	292	9	31	8.45299e-06
	GO:0022804	active transmembrane transporter activity	MF	264	9	29	8.54783e-06
	GO:0055085	transmembrane transport	BP	1146	32	83	8.86246e-06
	GO:0046470	phosphatidylcholine metabolic process	BP	68	6	13	8.93481e-06
	GO:0046320	regulation of fatty acid oxidation	BP	25	1	8	8.93813e-06
	GO:0006644	phospholipid metabolic process	BP	366	10	36	9.14944e-06
	GO:0031667	response to nutrient levels	BP	396	18	38	9.16903e-06
	GO:0005903	brush border	CC	89	4	15	9.39114e-06
	GO:0008374	O-acyltransferase activity	MF	41	0	10	1.01965e-05
	GO:0015318	inorganic molecular entity transmembrane transporter activity	MF	538	15	47	1.02915e-05
	GO:0046464	acylglycerol catabolic process	BP	33	1	9	1.06e-05
	GO:0046461	neutral lipid catabolic process	BP	33	1	9	1.06e-05
	GO:0030299	intestinal cholesterol absorption	BP	13	0	6	1.074e-05
	GO:0032934	sterol binding	MF	50	0	11	1.07471e-05
	GO:0008237	metallopeptidase activity	MF	136	2	19	1.09723e-05
	GO:0006066	alcohol metabolic process	BP	296	10	31	1.11277e-05
	GO:0005576	extracellular region	CC	2794	111	169	1.18006e-05
	GO:0005543	phospholipid binding	MF	356	10	35	1.23049e-05
	GO:0046395	carboxylic acid catabolic process	BP	230	9	26	1.49924e-05
	GO:0016054	organic acid catabolic process	BP	230	9	26	1.49924e-05
	GO:0071702	organic substance transport	BP	2233	55	140	1.50655e-05
	GO:0022600	digestive system process	BP	82	6	14	1.59367e-05
	GO:0050994	regulation of lipid catabolic process	BP	43	1	10	1.60732e-05
	GO:0043178	alcohol binding	MF	72	0	13	1.71129e-05
	GO:0044241	lipid digestion	BP	14	0	6	1.80793e-05
	GO:0009991	response to extracellular stimulus	BP	424	20	39	1.86889e-05
	GO:0044214	spanning component of plasma membrane	CC	5	0	4	1.97635e-05
	GO:0019217	regulation of fatty acid metabolic process	BP	73	4	13	1.99764e-05
	GO:0120013	intermembrane lipid transfer activity	MF	21	0	7	2.45102e-05
	GO:0015918	sterol transport	BP	86	3	14	2.78592e-05
	GO:0031998	regulation of fatty acid beta-oxidation	BP	15	0	6	2.89857e-05
	GO:0015248	sterol transporter activity	MF	29	0	8	3.0224e-05
	GO:0031526	brush border membrane	CC	46	2	10	3.02426e-05
	GO:0046434	organophosphate catabolic process	BP	214	6	24	3.61309e-05
	GO:0051179	localization	BP	5081	153	276	3.62727e-05
	GO:0072329	monocarboxylic acid catabolic process	BP	111	1	16	3.63444e-05
	GO:0033344	cholesterol efflux	BP	38	1	9	3.6607e-05
	GO:0042180	cellular ketone metabolic process	BP	201	7	23	3.80716e-05
	GO:0015144	carbohydrate transmembrane transporter activity	MF	30	0	8	3.96e-05
	GO:0016042	lipid catabolic process	BP	258	7	27	4.1301e-05
	GO:0062012	regulation of small molecule metabolic process	BP	378	17	35	4.36778e-05
	GO:0006140	regulation of nucleotide metabolic process	BP	113	5	16	4.54389e-05
	GO:0005496	steroid binding	MF	79	0	13	4.7682e-05
	GO:0044421	extracellular region part	CC	2383	104	145	4.78913e-05
	GO:0065008	regulation of biological quality	BP	3088	104	180	5.08946e-05
	GO:0005996	monosaccharide metabolic process	BP	234	3	25	5.62846e-05
	GO:0015718	monocarboxylic acid transport	BP	115	8	16	5.64831e-05
	GO:0030300	regulation of intestinal cholesterol absorption	BP	6	0	4	5.71681e-05
	GO:1904729	regulation of intestinal lipid absorption	BP	6	0	4	5.71681e-05
	GO:0036094	small molecule binding	MF	2001	60	125	5.91998e-05
	GO:0046321	positive regulation of fatty acid oxidation	BP	11	0	5	6.76189e-05
	GO:1903587	regulation of blood vessel endothelial cell proliferation involved in sprouting angiogenesis	BP	11	1	5	6.76189e-05
	GO:1905039	carboxylic acid transmembrane transport	BP	105	4	15	7.03311e-05
	GO:1903825	organic acid transmembrane transport	BP	105	4	15	7.03311e-05
	GO:0019915	lipid storage	BP	61	1	11	7.66562e-05
	GO:0072330	monocarboxylic acid biosynthetic process	BP	268	11	27	7.97068e-05
	GO:0022890	inorganic cation transmembrane transporter activity	MF	390	11	35	8.24312e-05
	GO:0030808	regulation of nucleotide biosynthetic process	BP	95	2	14	8.63771e-05
	GO:0019433	triglyceride catabolic process	BP	25	1	7	8.65446e-05
	GO:0008410	CoA-transferase activity	MF	3	0	3	9.13316e-05
	GO:0055092	sterol homeostasis	BP	73	4	12	9.36697e-05
	GO:0006805	xenobiotic metabolic process	BP	73	1	12	9.36697e-05
	GO:0005402	carbohydrate:cation symporter activity	MF	18	0	6	9.57188e-05
	GO:0015145	monosaccharide transmembrane transporter activity	MF	18	0	6	9.57188e-05
	GO:0044262	cellular carbohydrate metabolic process	BP	242	4	25	9.73187e-05
	GO:0015485	cholesterol binding	MF	43	0	9	0.000103519
	GO:0015914	phospholipid transport	BP	63	5	11	0.000104041
	GO:0019432	triglyceride biosynthetic process	BP	34	1	8	0.000104718
	GO:0090407	organophosphate biosynthetic process	BP	575	15	46	0.00011131
	GO:0045923	positive regulation of fatty acid metabolic process	BP	26	2	7	0.00011386
	GO:1904478	regulation of intestinal absorption	BP	7	0	4	0.000128624
	GO:0062013	positive regulation of small molecule metabolic process	BP	112	4	15	0.00014827
	GO:0008235	metalloexopeptidase activity	MF	45	1	9	0.000150091
	GO:0046463	acylglycerol biosynthetic process	BP	36	1	8	0.000161163
	GO:0046460	neutral lipid biosynthetic process	BP	36	1	8	0.000161163
	GO:0010565	regulation of cellular ketone metabolic process	BP	152	6	18	0.000168388
	GO:0046341	CDP-diacylglycerol metabolic process	BP	13	0	5	0.000174676
	GO:0008514	organic anion transmembrane transporter activity	MF	153	5	18	0.000183019
	GO:0016126	sterol biosynthetic process	BP	67	5	11	0.000184401
	GO:0051119	sugar transmembrane transporter activity	MF	20	0	6	0.000184989
	GO:0045834	positive regulation of lipid metabolic process	BP	115	5	15	0.000199882
	GO:0005975	carbohydrate metabolic process	BP	507	10	41	0.000208939
	GO:0005615	extracellular space	CC	2237	99	134	0.000209366
	GO:0046873	metal ion transmembrane transporter activity	MF	315	10	29	0.000215027
	GO:0016052	carbohydrate catabolic process	BP	169	4	19	0.000222483
	GO:0048878	chemical homeostasis	BP	890	35	63	0.000224082
	GO:0019318	hexose metabolic process	BP	212	3	22	0.000235458
	GO:0042737	drug catabolic process	BP	92	3	13	0.000235915
	GO:0034371	chylomicron remodeling	BP	8	0	4	0.000248067
	GO:1905952	regulation of lipid localization	BP	105	5	14	0.000256297
	GO:0009165	nucleotide biosynthetic process	BP	303	9	28	0.000258485
	GO:0016805	dipeptidase activity	MF	14	0	5	0.000261674
	GO:0051188	cofactor biosynthetic process	BP	288	12	27	0.00026299
	GO:0007588	excretion	BP	39	2	8	0.000290805
	GO:1900371	regulation of purine nucleotide biosynthetic process	BP	94	2	13	0.000293105
	GO:0042446	hormone biosynthetic process	BP	60	1	10	0.000316886
	GO:0007623	circadian rhythm	BP	160	5	18	0.000320364
	GO:1901293	nucleoside phosphate biosynthetic process	BP	307	9	28	0.000320543
	GO:0034754	cellular hormone metabolic process	BP	83	1	12	0.000327371
	GO:0051196	regulation of coenzyme metabolic process	BP	83	2	12	0.000327371
	GO:0034377	plasma lipoprotein particle assembly	BP	22	1	6	0.000329664
	GO:0015171	amino acid transmembrane transporter activity	MF	50	3	9	0.000347112
	GO:0034363	intermediate-density lipoprotein particle	CC	4	0	3	0.000353027
	GO:0042632	cholesterol homeostasis	BP	72	4	11	0.000353712
	GO:0015077	monovalent inorganic cation transmembrane transporter activity	MF	233	9	23	0.00035541
	GO:0043167	ion binding	MF	4756	112	254	0.000362145
	GO:0046943	carboxylic acid transmembrane transporter activity	MF	109	4	14	0.000379641
	GO:0005342	organic acid transmembrane transporter activity	MF	109	4	14	0.000379641
	GO:1900542	regulation of purine nucleotide metabolic process	BP	109	5	14	0.000379641
	GO:0046474	glycerophospholipid biosynthetic process	BP	191	4	20	0.000396693
	GO:0001523	retinoid metabolic process	BP	73	2	11	0.000399849
	GO:0046890	regulation of lipid biosynthetic process	BP	163	8	18	0.000402412
	GO:0006721	terpenoid metabolic process	BP	85	3	12	0.000409744
	GO:0006695	cholesterol biosynthetic process	BP	62	5	10	0.000416785
	GO:1902653	secondary alcohol biosynthetic process	BP	62	5	10	0.000416785
	GO:0008509	anion transmembrane transporter activity	MF	221	7	22	0.000422028
	GO:0009649	entrainment of circadian clock	BP	23	0	6	0.000429161
	GO:0015175	neutral amino acid transmembrane transporter activity	MF	23	2	6	0.000429161
	GO:0034378	chylomicron assembly	BP	9	0	4	0.000430608
	GO:0005984	disaccharide metabolic process	BP	9	0	4	0.000430608
	GO:0089717	spanning component of membrane	CC	9	0	4	0.000430608
	GO:0031406	carboxylic acid binding	MF	137	7	16	0.000446492
	GO:0006732	coenzyme metabolic process	BP	345	12	30	0.000447845
	GO:0019842	vitamin binding	MF	99	2	13	0.000490039
	GO:0030301	cholesterol transport	BP	75	3	11	0.000507361
	GO:0005355	glucose transmembrane transporter activity	MF	16	0	5	0.000529566
	GO:0015149	hexose transmembrane transporter activity	MF	16	0	5	0.000529566
	GO:0034308	primary alcohol metabolic process	BP	64	1	10	0.000541569
	GO:0006654	phosphatidic acid biosynthetic process	BP	33	1	7	0.000561845
	GO:0043177	organic acid binding	MF	140	8	16	0.000568887
	GO:0019218	regulation of steroid metabolic process	BP	101	4	13	0.00059546
	GO:1901605	alpha-amino acid metabolic process	BP	183	10	19	0.000610497
	GO:0072524	pyridine-containing compound metabolic process	BP	169	6	18	0.000622367
	GO:0032922	circadian regulation of gene expression	BP	54	2	9	0.000627599
	GO:0016101	diterpenoid metabolic process	BP	77	2	11	0.000638027
	GO:0006090	pyruvate metabolic process	BP	128	3	15	0.000643049
	GO:0006720	isoprenoid metabolic process	BP	102	3	13	0.000654972
	GO:0008643	carbohydrate transport	BP	115	2	14	0.000657986
	GO:0046473	phosphatidic acid metabolic process	BP	34	1	7	0.00068036
	GO:0055081	anion homeostasis	BP	44	5	8	0.000686939
	GO:0045161	neuronal ion channel clustering	BP	10	0	4	0.000692144
	GO:0034379	very-low-density lipoprotein particle assembly	BP	10	1	4	0.000692144
	GO:0065005	protein-lipid complex assembly	BP	25	1	6	0.000697157
	GO:0015850	organic hydroxy compound transport	BP	185	4	19	0.000697856
	GO:0072525	pyridine-containing compound biosynthetic process	BP	129	5	15	0.000698163
	GO:0031253	cell projection membrane	CC	261	7	24	0.000747988
	GO:0006701	progesterone biosynthetic process	BP	5	0	3	0.000852923
	GO:0007168	receptor guanylyl cyclase signaling pathway	BP	5	0	3	0.000852923
	GO:0032309	icosanoid secretion	BP	26	4	6	0.000872147
	GO:0034220	ion transmembrane transport	BP	830	26	57	0.000937106
	GO:0015081	sodium ion transmembrane transporter activity	MF	106	4	13	0.000945637
	GO:0002043	blood vessel endothelial cell proliferation involved in sprouting angiogenesis	BP	18	1	5	0.000963682
	GO:0034364	high-density lipoprotein particle	CC	18	2	5	0.000963682
	GO:0070006	metalloaminopeptidase activity	MF	18	1	5	0.000963682
	GO:0071827	plasma lipoprotein particle organization	BP	36	3	7	0.000976347
	GO:0055086	nucleobase-containing small molecule metabolic process	BP	618	22	45	0.0010143
	GO:0042627	chylomicron	CC	11	1	4	0.00104902
	GO:0031982	vesicle	CC	2976	105	166	0.00104908
	GO:0097367	carbohydrate derivative binding	MF	1767	58	106	0.00106575
	GO:0042562	hormone binding	MF	70	1	10	0.00111338
	GO:0009062	fatty acid catabolic process	BP	95	1	12	0.00113116
	GO:0009914	hormone transport	BP	238	7	22	0.00114243
	GO:0006006	glucose metabolic process	BP	178	3	18	0.0011429
	GO:0006656	phosphatidylcholine biosynthetic process	BP	37	3	7	0.00115806
	GO:0098656	anion transmembrane transport	BP	208	7	20	0.00116854
	GO:0043153	entrainment of circadian clock by photoperiod	BP	19	0	5	0.00125979
	GO:0045821	positive regulation of glycolytic process	BP	19	1	5	0.00125979
	GO:0033218	amide binding	MF	240	13	22	0.00127372
	GO:0006766	vitamin metabolic process	BP	110	3	13	0.00133732
	GO:0042304	regulation of fatty acid biosynthetic process	BP	38	3	7	0.00136524
	GO:0006520	cellular amino acid metabolic process	BP	289	11	25	0.00140343
	GO:0034381	plasma lipoprotein particle clearance	BP	49	2	8	0.00143419
	GO:0009056	catabolic process	BP	2163	49	125	0.00149072
	GO:0032488	Cdc42 protein signal transduction	BP	12	1	4	0.00151771
	GO:0016024	CDP-diacylglycerol biosynthetic process	BP	12	0	4	0.00151771
	GO:0055089	fatty acid homeostasis	BP	12	1	4	0.00151771
	GO:0034384	high-density lipoprotein particle clearance	BP	12	0	4	0.00151771
	GO:0034370	triglyceride-rich lipoprotein particle remodeling	BP	12	0	4	0.00151771
	GO:0097006	regulation of plasma lipoprotein particle levels	BP	73	4	10	0.00154536
	GO:0071825	protein-lipid complex subunit organization	BP	39	3	7	0.00160027
	GO:0023061	signal release	BP	357	10	29	0.00160965
	GO:0016411	acylglycerol O-acyltransferase activity	MF	20	0	5	0.00161805
	GO:0051197	positive regulation of coenzyme metabolic process	BP	20	1	5	0.00161805
	GO:0030813	positive regulation of nucleotide catabolic process	BP	20	1	5	0.00161805
	GO:0048511	rhythmic process	BP	229	6	21	0.00161862
	GO:0019359	nicotinamide nucleotide biosynthetic process	BP	126	4	14	0.00161946
	GO:0019363	pyridine nucleotide biosynthetic process	BP	126	4	14	0.00161946
	GO:0043467	regulation of generation of precursor metabolites and energy	BP	126	6	14	0.00161946
	GO:0015749	monosaccharide transmembrane transport	BP	86	2	11	0.00162131
	GO:0034366	spherical high-density lipoprotein particle	CC	6	0	3	0.00164868
	GO:0006753	nucleoside phosphate metabolic process	BP	545	19	40	0.00165012
	GO:0031669	cellular response to nutrient levels	BP	199	10	19	0.00166741
	GO:0008654	phospholipid biosynthetic process	BP	230	5	21	0.00170823
	GO:0003333	amino acid transmembrane transport	BP	62	4	9	0.00173894
	GO:0005768	endosome	CC	743	17	51	0.00174954
	GO:0016787	hydrolase activity	MF	1952	45	114	0.00174976
	GO:0019395	fatty acid oxidation	BP	87	2	11	0.00178231
	GO:0090181	regulation of cholesterol metabolic process	BP	51	3	8	0.00187127
	GO:0009108	coenzyme biosynthetic process	BP	232	7	21	0.00190016
	GO:0046879	hormone secretion	BP	232	7	21	0.00190016
	GO:0055090	acylglycerol homeostasis	BP	30	1	6	0.0019296
	GO:1901571	fatty acid derivative transport	BP	30	4	6	0.0019296
	GO:0071715	icosanoid transport	BP	30	4	6	0.0019296
	GO:0070328	triglyceride homeostasis	BP	30	1	6	0.0019296
	GO:0034219	carbohydrate transmembrane transport	BP	88	2	11	0.00195611
	GO:0034440	lipid oxidation	BP	88	3	11	0.00195611
	GO:1901568	fatty acid derivative metabolic process	BP	115	6	13	0.00200804
	GO:0046361	2-oxobutyrate metabolic process	BP	2	0	2	0.00203135
	GO:0030881	beta-2-microglobulin binding	MF	2	0	2	0.00203135
	GO:0001300	chronological cell aging	BP	2	0	2	0.00203135
	GO:0097037	heme export	BP	2	0	2	0.00203135
	GO:0090675	intermicrovillar adhesion	BP	2	0	2	0.00203135
	GO:0060752	intestinal phytosterol absorption	BP	2	0	2	0.00203135
	GO:0080030	methyl indole-3-acetate esterase activity	MF	2	0	2	0.00203135
	GO:1904479	negative regulation of intestinal absorption	BP	2	0	2	0.00203135
	GO:0045796	negative regulation of intestinal cholesterol absorption	BP	2	0	2	0.00203135
	GO:1904730	negative regulation of intestinal lipid absorption	BP	2	0	2	0.00203135
	GO:0010949	negative regulation of intestinal phytosterol absorption	BP	2	0	2	0.00203135
	GO:0060168	positive regulation of adenosine receptor signaling pathway	BP	2	0	2	0.00203135
	GO:0015680	protein maturation by copper ion transfer	BP	2	0	2	0.00203135
	GO:0060931	sinoatrial node cell development	BP	2	0	2	0.00203135
	GO:0060921	sinoatrial node cell differentiation	BP	2	0	2	0.00203135
	GO:0003163	sinoatrial node development	BP	2	0	2	0.00203135
	GO:0009648	photoperiodism	BP	21	0	5	0.00204582
	GO:0051193	regulation of cofactor metabolic process	BP	102	4	12	0.00210202
	GO:0046459	short-chain fatty acid metabolic process	BP	13	0	4	0.00211462
	GO:0046165	alcohol biosynthetic process	BP	144	7	15	0.00214369
	GO:0051181	cofactor transport	BP	41	3	7	0.00216384
	GO:0009117	nucleotide metabolic process	BP	538	19	39	0.00234025
	GO:0009135	purine nucleoside diphosphate metabolic process	BP	117	3	13	0.00234437
	GO:0009179	purine ribonucleoside diphosphate metabolic process	BP	117	3	13	0.00234437
	GO:1901292	nucleoside phosphate catabolic process	BP	160	5	16	0.00236055
	GO:0070011	peptidase activity, acting on L-amino acid peptides	MF	417	11	32	0.00236286
	GO:0051187	cofactor catabolic process	BP	42	2	7	0.00249756
	GO:0006633	fatty acid biosynthetic process	BP	118	5	13	0.00252911
	GO:0031528	microvillus membrane	CC	22	1	5	0.00255058
	GO:0052689	carboxylic ester hydrolase activity	MF	91	3	11	0.00256184
	GO:0008233	peptidase activity	MF	437	11	33	0.00262714
	GO:0071466	cellular response to xenobiotic stimulus	BP	119	3	13	0.00272561
	GO:0009185	ribonucleoside diphosphate metabolic process	BP	119	3	13	0.00272561
	GO:0034383	low-density lipoprotein particle clearance	BP	32	1	6	0.00272815
	GO:0017046	peptide hormone binding	MF	32	0	6	0.00272815
	GO:0030810	positive regulation of nucleotide biosynthetic process	BP	32	1	6	0.00272815
	GO:1900373	positive regulation of purine nucleotide biosynthetic process	BP	32	1	6	0.00272815
	GO:0031012	extracellular matrix	CC	404	13	31	0.00274843
	GO:0019203	carbohydrate phosphatase activity	MF	7	0	3	0.00278872
	GO:0005412	glucose:sodium symporter activity	MF	7	0	3	0.00278872
	GO:0032275	luteinizing hormone secretion	BP	7	0	3	0.00278872
	GO:1903589	positive regulation of blood vessel endothelial cell proliferation involved in sprouting angiogenesis	BP	7	1	3	0.00278872
	GO:0072530	purine-containing compound transmembrane transport	BP	7	1	3	0.00278872
	GO:0043654	recognition of apoptotic cell	BP	7	0	3	0.00278872
	GO:0050308	sugar-phosphatase activity	MF	7	0	3	0.00278872
	GO:0098657	import into cell	BP	687	30	47	0.00280117
	GO:0046496	nicotinamide nucleotide metabolic process	BP	163	5	16	0.00284881
	GO:0019362	pyridine nucleotide metabolic process	BP	163	5	16	0.00284881
	GO:0001991	regulation of systemic arterial blood pressure by circulatory renin-angiotensin	BP	14	0	4	0.00285579
	GO:0030246	carbohydrate binding	MF	179	15	17	0.00302414
	GO:0050886	endocrine process	BP	55	1	8	0.00305633
	GO:2001169	regulation of ATP biosynthetic process	BP	80	2	10	0.00309132
	GO:1900543	negative regulation of purine nucleotide metabolic process	BP	23	1	5	0.00313986
	GO:0034369	plasma lipoprotein particle remodeling	BP	23	3	5	0.00313986
	GO:0034368	protein-lipid complex remodeling	BP	23	3	5	0.00313986
	GO:0006110	regulation of glycolytic process	BP	68	2	9	0.00332655
	GO:0097746	regulation of blood vessel diameter	BP	108	1	12	0.00339974
	GO:0050880	regulation of blood vessel size	BP	108	1	12	0.00339974
	GO:0035296	regulation of tube diameter	BP	108	1	12	0.00339974
	GO:0035150	regulation of tube size	BP	108	1	12	0.00339974
	GO:0006164	purine nucleotide biosynthetic process	BP	229	8	20	0.00363891
	GO:0030811	regulation of nucleotide catabolic process	BP	69	2	9	0.0036765
	GO:0030809	negative regulation of nucleotide biosynthetic process	BP	15	0	4	0.0037568
	GO:1900372	negative regulation of purine nucleotide biosynthetic process	BP	15	0	4	0.0037568
	GO:0046337	phosphatidylethanolamine metabolic process	BP	15	0	4	0.0037568
	GO:0090208	positive regulation of triglyceride metabolic process	BP	15	0	4	0.0037568
	GO:0043691	reverse cholesterol transport	BP	15	0	4	0.0037568
	GO:0034385	triglyceride-rich plasma lipoprotein particle	CC	15	1	4	0.0037568
	GO:0034361	very-low-density lipoprotein particle	CC	15	1	4	0.0037568
	GO:0045980	negative regulation of nucleotide metabolic process	BP	24	1	5	0.00382124
	GO:0016486	peptide hormone processing	BP	24	0	5	0.00382124
	GO:0034367	protein-containing complex remodeling	BP	24	3	5	0.00382124
	GO:0007205	protein kinase C-activating G protein-coupled receptor signaling pathway	BP	24	0	5	0.00382124
	GO:0006575	cellular modified amino acid metabolic process	BP	153	6	15	0.0038469
	GO:1903578	regulation of ATP metabolic process	BP	96	5	11	0.00390108
	GO:0042578	phosphoric ester hydrolase activity	MF	312	2	25	0.00392342
	GO:0044248	cellular catabolic process	BP	1940	45	111	0.00398581
	GO:1901617	organic hydroxy compound biosynthetic process	BP	216	10	19	0.00419067
	GO:0009064	glutamine family amino acid metabolic process	BP	58	5	8	0.00427626
	GO:0052646	alditol phosphate metabolic process	BP	8	0	3	0.00431311
	GO:0032274	gonadotropin secretion	BP	8	0	3	0.00431311
	GO:0010896	regulation of triglyceride catabolic process	BP	8	0	3	0.00431311
	GO:0009750	response to fructose	BP	8	1	3	0.00431311
	GO:0008216	spermidine metabolic process	BP	8	1	3	0.00431311
	GO:0046415	urate metabolic process	BP	8	0	3	0.00431311
	GO:0097084	vascular smooth muscle cell development	BP	8	0	3	0.00431311
	GO:1905953	negative regulation of lipid localization	BP	35	2	6	0.00435848
	GO:0009395	phospholipid catabolic process	BP	35	1	6	0.00435848
	GO:0008645	hexose transmembrane transport	BP	84	2	10	0.00441627
	GO:1901681	sulfur compound binding	MF	186	8	17	0.00447947
	GO:0042221	response to chemical	BP	3265	110	175	0.00452774
	GO:0006757	ATP generation from ADP	BP	98	3	11	0.0045724
	GO:0006096	glycolytic process	BP	98	3	11	0.0045724
	GO:0010906	regulation of glucose metabolic process	BP	98	2	11	0.0045724
	GO:0051194	positive regulation of cofactor metabolic process	BP	25	2	5	0.00460226
	GO:0032094	response to food	BP	25	1	5	0.00460226
	GO:0072521	purine-containing compound metabolic process	BP	454	16	33	0.00472791
	GO:1902001	fatty acid transmembrane transport	BP	16	0	4	0.00483255
	GO:0015101	organic cation transmembrane transporter activity	MF	16	0	4	0.00483255
	GO:0001871	pattern binding	MF	16	0	4	0.00483255
	GO:0004623	phospholipase A2 activity	MF	16	3	4	0.00483255
	GO:0030247	polysaccharide binding	MF	16	0	4	0.00483255
	GO:0042866	pyruvate biosynthetic process	BP	99	3	11	0.00494081
	GO:0006898	receptor-mediated endocytosis	BP	204	10	18	0.00507355
	GO:0048037	cofactor binding	MF	387	11	29	0.00516933
	GO:0005539	glycosaminoglycan binding	MF	158	10	15	0.00519315
	GO:0042594	response to starvation	BP	158	6	15	0.00519315
	GO:0006754	ATP biosynthetic process	BP	114	3	12	0.00527897
	GO:0006094	gluconeogenesis	BP	73	0	9	0.00537371
	GO:0005902	microvillus	CC	73	3	9	0.00537371
	GO:0010039	response to iron ion	BP	26	2	5	0.00549038
	GO:0043230	extracellular organelle	CC	1679	70	97	0.0055103
	GO:0042752	regulation of circadian rhythm	BP	87	3	10	0.00567571
	GO:0030574	collagen catabolic process	BP	37	1	6	0.00578527
	GO:0006073	cellular glucan metabolic process	BP	61	1	8	0.00584028
	GO:0044042	glucan metabolic process	BP	61	1	8	0.00584028
	GO:0003824	catalytic activity	MF	4476	101	231	0.00588531
	GO:0060926	cardiac pacemaker cell development	BP	3	0	2	0.00591139
	GO:0060920	cardiac pacemaker cell differentiation	BP	3	0	2	0.00591139
	GO:0072338	cellular lactam metabolic process	BP	3	0	2	0.00591139
	GO:0097167	circadian regulation of translation	BP	3	0	2	0.00591139
	GO:0045163	clustering of voltage-gated potassium channels	BP	3	0	2	0.00591139
	GO:0006824	cobalt ion transport	BP	3	0	2	0.00591139
	GO:0002074	extraocular skeletal muscle development	BP	3	0	2	0.00591139
	GO:0097629	extrinsic component of omegasome membrane	CC	3	0	2	0.00591139
	GO:0036374	glutathione hydrolase activity	MF	3	0	2	0.00591139
	GO:0004366	glycerol-3-phosphate O-acyltransferase activity	MF	3	0	2	0.00591139
	GO:0070653	high-density lipoprotein particle receptor binding	MF	3	0	2	0.00591139
	GO:0102953	hypoglycin A gamma-glutamyl transpeptidase activity	MF	3	0	2	0.00591139
	GO:0103068	leukotriene C4 gamma-glutamyl transferase activity	MF	3	0	2	0.00591139
	GO:1901750	leukotriene D4 biosynthetic process	BP	3	0	2	0.00591139
	GO:1901748	leukotriene D4 metabolic process	BP	3	0	2	0.00591139
	GO:0070573	metallodipeptidase activity	MF	3	0	2	0.00591139
	GO:0034164	negative regulation of toll-like receptor 9 signaling pathway	BP	3	0	2	0.00591139
	GO:0010903	negative regulation of very-low-density lipoprotein particle remodeling	BP	3	0	2	0.00591139
	GO:0005415	nucleoside:sodium symporter activity	MF	3	1	2	0.00591139
	GO:0000048	peptidyltransferase activity	MF	3	0	2	0.00591139
	GO:0042822	pyridoxal phosphate metabolic process	BP	3	0	2	0.00591139
	GO:0008321	Ral guanyl-nucleotide exchange factor activity	MF	3	0	2	0.00591139
	GO:0060167	regulation of adenosine receptor signaling pathway	BP	3	0	2	0.00591139
	GO:0010901	regulation of very-low-density lipoprotein particle remodeling	BP	3	0	2	0.00591139
	GO:0102420	sn-1-glycerol-3-phosphate C16:0-DCA-CoA acyl transferase activity	MF	3	0	2	0.00591139
	GO:0019229	regulation of vasoconstriction	BP	49	0	7	0.00606239
	GO:1903963	arachidonate transport	BP	17	3	4	0.00609716
	GO:0050482	arachidonic acid secretion	BP	17	3	4	0.00609716
	GO:0034375	high-density lipoprotein particle remodeling	BP	17	1	4	0.00609716
	GO:0006691	leukotriene metabolic process	BP	17	1	4	0.00609716
	GO:0031065	positive regulation of histone deacetylation	BP	17	0	4	0.00609716
	GO:0016746	transferase activity, transferring acyl groups	MF	208	5	18	0.00619154
	GO:0003018	vascular process in circulatory system	BP	131	2	13	0.00621408
	GO:0002003	angiotensin maturation	BP	9	0	3	0.00625436
	GO:0005184	neuropeptide hormone activity	MF	9	0	3	0.00625436
	GO:0008242	omega peptidase activity	MF	9	0	3	0.00625436
	GO:0033700	phospholipid efflux	BP	9	1	3	0.00625436
	GO:0022841	potassium ion leak channel activity	MF	9	0	3	0.00625436
	GO:0042448	progesterone metabolic process	BP	9	0	3	0.00625436
	GO:0002002	regulation of angiotensin levels in blood	BP	9	0	3	0.00625436
	GO:0046624	sphingolipid transporter activity	MF	9	0	3	0.00625436
	GO:0005789	endoplasmic reticulum membrane	CC	849	20	54	0.00638802
	GO:0072522	purine-containing compound biosynthetic process	BP	241	10	20	0.00640659
	GO:0042310	vasoconstriction	BP	62	0	8	0.00644788
	GO:0006812	cation transport	BP	812	25	52	0.00648889
	GO:1990777	lipoprotein particle	CC	27	3	5	0.00649294
	GO:0034358	plasma lipoprotein particle	CC	27	3	5	0.00649294
	GO:0090276	regulation of peptide hormone secretion	BP	162	4	15	0.00652532
	GO:1902475	L-alpha-amino acid transmembrane transport	BP	38	3	6	0.00661403
	GO:0003044	regulation of systemic arterial blood pressure mediated by a chemical signal	BP	38	1	6	0.00661403
	GO:0031668	cellular response to extracellular stimulus	BP	226	12	19	0.00678405
	GO:0042277	peptide binding	MF	194	13	17	0.00680007
	GO:0030072	peptide hormone secretion	BP	194	5	17	0.00680007
	GO:0098827	endoplasmic reticulum subcompartment	CC	853	20	54	0.00700155
	GO:0019319	hexose biosynthetic process	BP	76	0	9	0.00700259
	GO:0043470	regulation of carbohydrate catabolic process	BP	76	2	9	0.00700259
	GO:0009132	nucleoside diphosphate metabolic process	BP	133	5	13	0.00704292
	GO:0008217	regulation of blood pressure	BP	133	5	13	0.00704292
	GO:0009605	response to external stimulus	BP	1735	74	99	0.00717485
	GO:1903561	extracellular vesicle	CC	1677	69	96	0.00743154
	GO:0015932	nucleobase-containing compound transmembrane transporter activity	MF	39	1	6	0.00752562
	GO:0045981	positive regulation of nucleotide metabolic process	BP	39	2	6	0.00752562
	GO:1900544	positive regulation of purine nucleotide metabolic process	BP	39	2	6	0.00752562
	GO:0010884	positive regulation of lipid storage	BP	18	0	4	0.00756386
	GO:0015295	solute:proton symporter activity	MF	18	0	4	0.00756386
	GO:2001171	positive regulation of ATP biosynthetic process	BP	28	1	5	0.00761712
	GO:0051180	vitamin transport	BP	28	0	5	0.00761712
	GO:0030073	insulin secretion	BP	165	5	15	0.0076943
	GO:0006733	oxidoreduction coenzyme metabolic process	BP	181	5	16	0.00783785
	GO:0070062	extracellular exosome	CC	1661	69	95	0.00793673
	GO:0006796	phosphate-containing compound metabolic process	BP	2620	76	142	0.00795171
	GO:0007186	G protein-coupled receptor signaling pathway	BP	561	20	38	0.00803513
	GO:0009986	cell surface	CC	598	35	40	0.00813121
	GO:0016773	phosphotransferase activity, alcohol group as acceptor	MF	598	11	40	0.00813121
	GO:0006793	phosphorus metabolic process	BP	2643	78	143	0.00819631
	GO:0046883	regulation of hormone secretion	BP	198	6	17	0.00828048
	GO:0098739	import across plasma membrane	BP	78	5	9	0.00828218
	GO:0045540	regulation of cholesterol biosynthetic process	BP	40	3	6	0.00852444
	GO:0010883	regulation of lipid storage	BP	40	0	6	0.00852444
	GO:0106118	regulation of sterol biosynthetic process	BP	40	3	6	0.00852444
	GO:1901264	carbohydrate derivative transport	BP	65	2	8	0.00855964
	GO:0097756	negative regulation of blood vessel diameter	BP	65	0	8	0.00855964
	GO:0046889	positive regulation of lipid biosynthetic process	BP	65	4	8	0.00855964
	GO:0071501	cellular response to sterol depletion	BP	10	0	3	0.00863816
	GO:0070508	cholesterol import	BP	10	0	3	0.00863816
	GO:0019370	leukotriene biosynthetic process	BP	10	0	3	0.00863816
	GO:0005324	long-chain fatty acid transporter activity	MF	10	1	3	0.00863816
	GO:0032536	regulation of cell projection size	BP	10	0	3	0.00863816
	GO:0030322	stabilization of membrane potential	BP	10	1	3	0.00863816
	GO:0035376	sterol import	BP	10	0	3	0.00863816
	GO:0016755	transferase activity, transferring amino-acyl groups	MF	10	0	3	0.00863816
	GO:0034372	very-low-density lipoprotein particle remodeling	BP	10	0	3	0.00863816
	GO:0050662	coenzyme binding	MF	248	6	20	0.0086935
	GO:0046031	ADP metabolic process	BP	107	3	11	0.00880446
	GO:0097009	energy homeostasis	BP	29	0	5	0.00886987
	GO:0015804	neutral amino acid transport	BP	29	1	5	0.00886987
	GO:0032994	protein-lipid complex	CC	29	3	5	0.00886987
	GO:0050810	regulation of steroid biosynthetic process	BP	79	3	9	0.00898503
	GO:0046906	tetrapyrrole binding	MF	79	4	9	0.00898503
	GO:0007266	Rho protein signal transduction	BP	184	6	16	0.00911721
	GO:0051049	regulation of transport	BP	1430	45	83	0.00912434
	GO:0016405	CoA-ligase activity	MF	19	1	4	0.00924495
	GO:0051371	muscle alpha-actinin binding	MF	19	0	4	0.00924495
	GO:1902930	regulation of alcohol biosynthetic process	BP	66	4	8	0.00936711
	GO:0003073	regulation of systemic arterial blood pressure	BP	66	2	8	0.00936711
	GO:0009152	purine ribonucleotide biosynthetic process	BP	217	8	18	0.00944731
	GO:0009206	purine ribonucleoside triphosphate biosynthetic process	BP	123	5	12	0.00955414
	GO:0042175	nuclear outer membrane-endoplasmic reticulum membrane network	CC	867	21	54	0.00955722
	GO:0022838	substrate-specific channel activity	MF	267	5	21	0.00956333
	GO:0032879	regulation of localization	BP	2160	67	119	0.009602
	GO:0032374	regulation of cholesterol transport	BP	41	2	6	0.00961483
	GO:0032371	regulation of sterol transport	BP	41	2	6	0.00961483
	GO:0016298	lipase activity	MF	94	4	10	0.00970166
	GO:0032368	regulation of lipid transport	BP	80	5	9	0.00973212
	GO:0008144	drug binding	MF	1376	46	80	0.0100303
	GO:0031225	anchored component of membrane	CC	109	2	11	0.0100627
	GO:0042592	homeostatic process	BP	1476	60	85	0.0101335
	GO:0009145	purine nucleoside triphosphate biosynthetic process	BP	124	5	12	0.0101595
	GO:0044432	endoplasmic reticulum part	CC	1082	28	65	0.0101631
	GO:0008652	cellular amino acid biosynthetic process	BP	67	7	8	0.01023
	GO:0072341	modified amino acid binding	MF	67	2	8	0.01023
	GO:0051393	alpha-actinin binding	MF	30	0	5	0.0102579
	GO:0004180	carboxypeptidase activity	MF	30	1	5	0.0102579
	GO:0044058	regulation of digestive system process	BP	30	2	5	0.0102579
	GO:0001990	regulation of systemic arterial blood pressure by hormone	BP	30	1	5	0.0102579
	GO:0090207	regulation of triglyceride metabolic process	BP	30	0	5	0.0102579
	GO:0003008	system process	BP	1201	28	71	0.0104976
	GO:1904659	glucose transmembrane transport	BP	81	2	9	0.0105251
	GO:0062014	negative regulation of small molecule metabolic process	BP	81	3	9	0.0105251
	GO:0000287	magnesium ion binding	MF	187	5	16	0.0105575
	GO:0006576	cellular biogenic amine metabolic process	BP	42	2	6	0.010801
	GO:0044275	cellular carbohydrate catabolic process	BP	42	0	6	0.010801
	GO:0031907	microbody lumen	CC	42	0	6	0.010801
	GO:0005782	peroxisomal matrix	CC	42	0	6	0.010801
	GO:0008015	blood circulation	BP	392	9	28	0.0110497
	GO:0034637	cellular carbohydrate biosynthetic process	BP	68	0	8	0.0111505
	GO:0009068	aspartate family amino acid catabolic process	BP	20	0	4	0.0111517
	GO:0051184	cofactor transmembrane transporter activity	MF	20	0	4	0.0111517
	GO:0046475	glycerophospholipid catabolic process	BP	20	1	4	0.0111517
	GO:0003081	regulation of systemic arterial blood pressure by renin-angiotensin	BP	20	1	4	0.0111517
	GO:0043648	dicarboxylic acid metabolic process	BP	82	4	9	0.0113657
	GO:0046364	monosaccharide biosynthetic process	BP	82	0	9	0.0113657
	GO:0006091	generation of precursor metabolites and energy	BP	393	11	28	0.0114081
	GO:0046683	response to organophosphorus	BP	111	6	11	0.0114548
	GO:0071077	adenosine 3',5'-bisphosphate transmembrane transporter activity	MF	4	0	2	0.0114698
	GO:0004046	aminoacylase activity	MF	4	0	2	0.0114698
	GO:0010815	bradykinin catabolic process	BP	4	0	2	0.0114698
	GO:0004144	diacylglycerol O-acyltransferase activity	MF	4	0	2	0.0114698
	GO:0097176	epoxide metabolic process	BP	4	0	2	0.0114698
	GO:0086045	membrane depolarization during AV node cell action potential	BP	4	0	2	0.0114698
	GO:1903588	negative regulation of blood vessel endothelial cell proliferation involved in sprouting angiogenesis	BP	4	0	2	0.0114698
	GO:2001186	negative regulation of CD8-positive, alpha-beta T cell activation	BP	4	0	2	0.0114698
	GO:1903349	omegasome membrane	CC	4	0	2	0.0114698
	GO:0044245	polysaccharide digestion	BP	4	1	2	0.0114698
	GO:1900086	positive regulation of peptidyl-tyrosine autophosphorylation	BP	4	0	2	0.0114698
	GO:0010898	positive regulation of triglyceride catabolic process	BP	4	0	2	0.0114698
	GO:0019541	propionate metabolic process	BP	4	0	2	0.0114698
	GO:0015252	proton channel activity	MF	4	0	2	0.0114698
	GO:2000182	regulation of progesterone biosynthetic process	BP	4	0	2	0.0114698
	GO:0051790	short-chain fatty acid biosynthetic process	BP	4	0	2	0.0114698
	GO:0071918	urea transmembrane transport	BP	4	0	2	0.0114698
	GO:0015204	urea transmembrane transporter activity	MF	4	0	2	0.0114698
	GO:0015840	urea transport	BP	4	0	2	0.0114698
	GO:0042760	very long-chain fatty acid catabolic process	BP	4	0	2	0.0114698
	GO:0000295	adenine nucleotide transmembrane transporter activity	MF	11	0	3	0.0114841
	GO:0006853	carnitine shuttle	BP	11	0	3	0.0114841
	GO:0008239	dipeptidyl-peptidase activity	MF	11	0	3	0.0114841
	GO:0022840	leak channel activity	MF	11	0	3	0.0114841
	GO:0022842	narrow pore channel activity	MF	11	0	3	0.0114841
	GO:0032375	negative regulation of cholesterol transport	BP	11	2	3	0.0114841
	GO:0032372	negative regulation of sterol transport	BP	11	2	3	0.0114841
	GO:0038007	netrin-activated signaling pathway	BP	11	1	3	0.0114841
	GO:0005346	purine ribonucleotide transmembrane transporter activity	MF	11	0	3	0.0114841
	GO:0006991	response to sterol depletion	BP	11	0	3	0.0114841
	GO:0006814	sodium ion transport	BP	173	6	15	0.0116409
	GO:0090066	regulation of anatomical structure size	BP	412	12	29	0.0118538
	GO:0070405	ammonium ion binding	MF	43	3	6	0.0120872
	GO:0033293	monocarboxylic acid binding	MF	43	3	6	0.0120872
	GO:0005548	phospholipid transporter activity	MF	43	1	6	0.0120872
	GO:0009267	cellular response to starvation	BP	127	5	12	0.0121549
	GO:0016788	hydrolase activity, acting on ester bonds	MF	595	9	39	0.0121609
	GO:0006165	nucleoside diphosphate phosphorylation	BP	112	5	11	0.0122037
	GO:0030001	metal ion transport	BP	651	20	42	0.0122079
	GO:0050796	regulation of insulin secretion	BP	143	4	13	0.0125838
	GO:0016791	phosphatase activity	MF	224	1	18	0.0128269
	GO:0016575	histone deacetylation	BP	70	0	8	0.0131727
	GO:0006700	C21-steroid hormone biosynthetic process	BP	21	0	4	0.0132942
	GO:0090312	positive regulation of protein deacetylation	BP	21	0	4	0.0132942
	GO:0006109	regulation of carbohydrate metabolic process	BP	176	5	15	0.0134748
	GO:0009201	ribonucleoside triphosphate biosynthetic process	BP	129	5	12	0.0136436
	GO:0046939	nucleotide phosphorylation	BP	114	5	11	0.0138128
	GO:0009743	response to carbohydrate	BP	193	5	16	0.0139744
	GO:0007589	body fluid secretion	BP	71	6	8	0.0142788
	GO:0044070	regulation of anion transport	BP	71	5	8	0.0142788
	GO:0042133	neurotransmitter metabolic process	BP	115	8	11	0.0146751
	GO:0051503	adenine nucleotide transport	BP	12	0	3	0.0148062
	GO:0016208	AMP binding	MF	12	0	3	0.0148062
	GO:0050667	homocysteine metabolic process	BP	12	1	3	0.0148062
	GO:0017110	nucleoside-diphosphatase activity	MF	12	0	3	0.0148062
	GO:0006646	phosphatidylethanolamine biosynthetic process	BP	12	0	3	0.0148062
	GO:0015216	purine nucleotide transmembrane transporter activity	MF	12	0	3	0.0148062
	GO:0030730	sequestering of triglyceride	BP	12	0	3	0.0148062
	GO:0046834	lipid phosphorylation	BP	58	0	7	0.0150051
	GO:0003013	circulatory system process	BP	402	9	28	0.0150768
	GO:1901575	organic substance catabolic process	BP	1804	44	100	0.0150943
	GO:0034404	nucleobase-containing small molecule biosynthetic process	BP	195	8	16	0.015287
	GO:0020037	heme binding	MF	72	4	8	0.0154509
	GO:1903579	negative regulation of ATP metabolic process	BP	22	1	4	0.0156817
	GO:0032369	negative regulation of lipid transport	BP	22	2	4	0.0156817
	GO:0009260	ribonucleotide biosynthetic process	BP	229	8	18	0.0157774
	GO:0015672	monovalent inorganic cation transport	BP	351	13	25	0.0162863
	GO:0005179	hormone activity	MF	46	1	6	0.0165857
	GO:0030018	Z disc	CC	102	1	10	0.0166342
	GO:0006690	icosanoid metabolic process	BP	73	3	8	0.0166912
	GO:0015267	channel activity	MF	282	7	21	0.0168922
	GO:0006163	purine nucleotide metabolic process	BP	424	15	29	0.0169528
	GO:0046903	secretion	BP	1288	59	74	0.0169692
	GO:0006775	fat-soluble vitamin metabolic process	BP	34	0	5	0.0172874
	GO:0022803	passive transmembrane transporter activity	MF	283	7	21	0.0175051
	GO:0010675	regulation of cellular carbohydrate metabolic process	BP	118	3	11	0.017506
	GO:0016301	kinase activity	MF	648	12	41	0.0177165
	GO:0005977	glycogen metabolic process	BP	60	1	7	0.0178517
	GO:0009127	purine nucleoside monophosphate biosynthetic process	BP	134	3	12	0.0179728
	GO:0009168	purine ribonucleoside monophosphate biosynthetic process	BP	134	3	12	0.0179728
	GO:0006767	water-soluble vitamin metabolic process	BP	74	3	8	0.0180016
	GO:0009066	aspartate family amino acid metabolic process	BP	47	1	6	0.018311
	GO:0015807	L-amino acid transport	BP	47	3	6	0.018311
	GO:0050661	NADP binding	MF	47	2	6	0.018311
	GO:0001786	phosphatidylserine binding	MF	47	1	6	0.018311
	GO:0033013	tetrapyrrole metabolic process	BP	47	0	6	0.018311
	GO:0016878	acid-thiol ligase activity	MF	23	1	4	0.0183221
	GO:0045940	positive regulation of steroid metabolic process	BP	23	1	4	0.0183221
	GO:0003846	2-acylglycerol O-acyltransferase activity	MF	5	0	2	0.0185476
	GO:0036155	acylglycerol acyl-chain remodeling	BP	5	0	2	0.0185476
	GO:0033564	anterior/posterior axon guidance	BP	5	0	2	0.0185476
	GO:1904970	brush border assembly	BP	5	0	2	0.0185476
	GO:0072501	cellular divalent inorganic anion homeostasis	BP	5	0	2	0.0185476
	GO:0030643	cellular phosphate ion homeostasis	BP	5	0	2	0.0185476
	GO:0071332	cellular response to fructose stimulus	BP	5	1	2	0.0185476
	GO:0072502	cellular trivalent inorganic anion homeostasis	BP	5	0	2	0.0185476
	GO:0006182	cGMP biosynthetic process	BP	5	0	2	0.0185476
	GO:0005375	copper ion transmembrane transporter activity	MF	5	0	2	0.0185476
	GO:0048788	cytoskeleton of presynaptic active zone	CC	5	0	2	0.0185476
	GO:0042420	dopamine catabolic process	BP	5	0	2	0.0185476
	GO:0006751	glutathione catabolic process	BP	5	0	2	0.0185476
	GO:0006114	glycerol biosynthetic process	BP	5	0	2	0.0185476
	GO:0043559	insulin binding	MF	5	0	2	0.0185476
	GO:0030314	junctional membrane complex	CC	5	0	2	0.0185476
	GO:0072674	multinuclear osteoclast differentiation	BP	5	0	2	0.0185476
	GO:0090027	negative regulation of monocyte chemotaxis	BP	5	0	2	0.0185476
	GO:0010891	negative regulation of sequestering of triglyceride	BP	5	0	2	0.0185476
	GO:1990462	omegasome	CC	5	0	2	0.0185476
	GO:0019800	peptide cross-linking via chondroitin 4-sulfate glycosaminoglycan	BP	5	0	2	0.0185476
	GO:0060228	phosphatidylcholine-sterol O-acyltransferase activator activity	MF	5	1	2	0.0185476
	GO:0071205	protein localization to juxtaparanode region of axon	BP	5	0	2	0.0185476
	GO:0031282	regulation of guanylate cyclase activity	BP	5	0	2	0.0185476
	GO:0033684	regulation of luteinizing hormone secretion	BP	5	0	2	0.0185476
	GO:1900084	regulation of peptidyl-tyrosine autophosphorylation	BP	5	0	2	0.0185476
	GO:0006566	threonine metabolic process	BP	5	0	2	0.0185476
	GO:0042816	vitamin B6 metabolic process	BP	5	1	2	0.0185476
	GO:0009109	coenzyme catabolic process	BP	13	1	3	0.0186137
	GO:0006000	fructose metabolic process	BP	13	0	3	0.0186137
	GO:0042447	hormone catabolic process	BP	13	0	3	0.0186137
	GO:0006910	phagocytosis, recognition	BP	13	0	3	0.0186137
	GO:0015868	purine ribonucleotide transport	BP	13	0	3	0.0186137
	GO:0060841	venous blood vessel development	BP	13	0	3	0.0186137
	GO:0032963	collagen metabolic process	BP	89	3	9	0.0187203
	GO:0050770	regulation of axonogenesis	BP	151	5	13	0.0190546
	GO:1903580	positive regulation of ATP metabolic process	BP	35	2	5	0.0194422
	GO:0046390	ribose phosphate biosynthetic process	BP	235	8	18	0.0199888
	GO:0006897	endocytosis	BP	598	25	38	0.0206207
	GO:0050801	ion homeostasis	BP	598	26	38	0.0206207
	GO:0048029	monosaccharide binding	MF	62	2	7	0.0210583
	GO:1905954	positive regulation of lipid localization	BP	62	3	7	0.0210583
	GO:0009110	vitamin biosynthetic process	BP	24	1	4	0.0212223
	GO:0042995	cell projection	CC	1666	37	92	0.0214696
	GO:0071496	cellular response to external stimulus	BP	289	14	21	0.0215565
	GO:0007595	lactation	BP	36	3	5	0.021766
	GO:0008307	structural constituent of muscle	MF	36	1	5	0.021766
	GO:0051056	regulation of small GTPase mediated signal transduction	BP	307	7	22	0.0218466
	GO:0009166	nucleotide catabolic process	BP	154	5	13	0.0220365
	GO:0009142	nucleoside triphosphate biosynthetic process	BP	138	5	12	0.02212
	GO:1901616	organic hydroxy compound catabolic process	BP	49	0	6	0.0221217
	GO:0009897	external side of plasma membrane	CC	221	17	17	0.0224747
	GO:0015085	calcium ion transmembrane transporter activity	MF	107	1	10	0.0225135
	GO:0005262	calcium channel activity	MF	92	0	9	0.0227482
	GO:0005509	calcium ion binding	MF	490	15	32	0.022823
	GO:0048185	activin binding	MF	14	0	3	0.0229113
	GO:0034435	cholesterol esterification	BP	14	1	3	0.0229113
	GO:0006067	ethanol metabolic process	BP	14	0	3	0.0229113
	GO:2001170	negative regulation of ATP biosynthetic process	BP	14	0	3	0.0229113
	GO:0002689	negative regulation of leukocyte chemotaxis	BP	14	0	3	0.0229113
	GO:0015865	purine nucleotide transport	BP	14	0	3	0.0229113
	GO:0034433	steroid esterification	BP	14	1	3	0.0229113
	GO:0034434	sterol esterification	BP	14	1	3	0.0229113
	GO:0001222	transcription corepressor binding	MF	14	0	3	0.0229113
	GO:0014074	response to purine-containing compound	BP	123	7	11	0.0231008
	GO:0031674	I band	CC	108	1	10	0.0238498
	GO:0017001	antibiotic catabolic process	BP	37	1	5	0.024263
	GO:1901505	carbohydrate derivative transmembrane transporter activity	MF	37	1	5	0.024263
	GO:0009250	glucan biosynthetic process	BP	37	0	5	0.024263
	GO:0005978	glycogen biosynthetic process	BP	37	0	5	0.024263
	GO:0008207	C21-steroid hormone metabolic process	BP	25	0	4	0.024388
	GO:0005504	fatty acid binding	MF	25	3	4	0.024388
	GO:0015695	organic cation transport	BP	25	0	4	0.024388
	GO:0031063	regulation of histone deacetylation	BP	25	0	4	0.024388
	GO:0009150	purine ribonucleotide metabolic process	BP	401	14	27	0.0247441
	GO:0055013	cardiac muscle cell development	BP	65	1	7	0.0265859
	GO:0006865	amino acid transport	BP	110	5	10	0.0266926
	GO:0030879	mammary gland development	BP	110	6	10	0.0266926
	GO:0042805	actinin binding	MF	38	0	5	0.0269371
	GO:0046658	anchored component of plasma membrane	CC	38	1	5	0.0269371
	GO:0003254	regulation of membrane depolarization	BP	38	1	5	0.0269371
	GO:0001221	transcription cofactor binding	MF	38	1	5	0.0269371
	GO:0019401	alditol biosynthetic process	BP	6	0	2	0.0269971
	GO:0043190	ATP-binding cassette (ABC) transporter complex	CC	6	0	2	0.0269971
	GO:0032052	bile acid binding	MF	6	0	2	0.0269971
	GO:0047498	calcium-dependent phospholipase A2 activity	MF	6	2	2	0.0269971
	GO:0019614	catechol-containing compound catabolic process	BP	6	0	2	0.0269971
	GO:0042424	catecholamine catabolic process	BP	6	0	2	0.0269971
	GO:0015889	cobalamin transport	BP	6	0	2	0.0269971
	GO:0051185	coenzyme transmembrane transporter activity	MF	6	0	2	0.0269971
	GO:0035434	copper ion transmembrane transport	BP	6	0	2	0.0269971
	GO:0004301	epoxide hydrolase activity	MF	6	0	2	0.0269971
	GO:1901569	fatty acid derivative catabolic process	BP	6	0	2	0.0269971
	GO:0006072	glycerol-3-phosphate metabolic process	BP	6	0	2	0.0269971
	GO:0002227	innate immune response in mucosa	BP	6	0	2	0.0269971
	GO:0106001	intestinal hexose absorption	BP	6	0	2	0.0269971
	GO:2000323	negative regulation of glucocorticoid receptor signaling pathway	BP	6	1	2	0.0269971
	GO:0005042	netrin receptor activity	MF	6	0	2	0.0269971
	GO:0015205	nucleobase transmembrane transporter activity	MF	6	1	2	0.0269971
	GO:0004528	phosphodiesterase I activity	MF	6	0	2	0.0269971
	GO:0032927	positive regulation of activin receptor signaling pathway	BP	6	0	2	0.0269971
	GO:0099569	presynaptic cytoskeleton	CC	6	0	2	0.0269971
	GO:0072526	pyridine-containing compound catabolic process	BP	6	0	2	0.0269971
	GO:0015651	quaternary ammonium group transmembrane transporter activity	MF	6	0	2	0.0269971
	GO:0032489	regulation of Cdc42 protein signal transduction	BP	6	0	2	0.0269971
	GO:1903998	regulation of eating behavior	BP	6	0	2	0.0269971
	GO:0032276	regulation of gonadotropin secretion	BP	6	0	2	0.0269971
	GO:0032532	regulation of microvillus length	BP	6	0	2	0.0269971
	GO:0070472	regulation of uterine smooth muscle contraction	BP	6	0	2	0.0269971
	GO:0010269	response to selenium ion	BP	6	0	2	0.0269971
	GO:0044341	sodium-dependent phosphate transport	BP	6	0	2	0.0269971
	GO:0046790	virion binding	MF	6	0	2	0.0269971
	GO:0033500	carbohydrate homeostasis	BP	192	7	15	0.0273042
	GO:0042593	glucose homeostasis	BP	192	7	15	0.0273042
	GO:0005261	cation channel activity	MF	209	4	16	0.0273287
	GO:0005776	autophagosome	CC	80	0	8	0.0274452
	GO:0090100	positive regulation of transmembrane receptor protein serine/threonine kinase signaling pathway	BP	80	4	8	0.0274452
	GO:0003841	1-acylglycerol-3-phosphate O-acyltransferase activity	MF	15	0	3	0.0276999
	GO:0002029	desensitization of G protein-coupled receptor signaling pathway	BP	15	0	3	0.0276999
	GO:0018904	ether metabolic process	BP	15	0	3	0.0276999
	GO:0042362	fat-soluble vitamin biosynthetic process	BP	15	0	3	0.0276999
	GO:0006750	glutathione biosynthetic process	BP	15	1	3	0.0276999
	GO:0042171	lysophosphatidic acid acyltransferase activity	MF	15	0	3	0.0276999
	GO:0022401	negative adaptation of signaling pathway	BP	15	0	3	0.0276999
	GO:0005328	neurotransmitter:sodium symporter activity	MF	15	1	3	0.0276999
	GO:0006595	polyamine metabolic process	BP	15	1	3	0.0276999
	GO:0045723	positive regulation of fatty acid biosynthetic process	BP	15	2	3	0.0276999
	GO:0032098	regulation of appetite	BP	15	1	3	0.0276999
	GO:0010885	regulation of cholesterol storage	BP	15	0	3	0.0276999
	GO:0003222	ventricular trabecula myocardium morphogenesis	BP	15	0	3	0.0276999
	GO:0032553	ribonucleotide binding	MF	1542	43	85	0.0278001
	GO:0001569	branching involved in blood vessel morphogenesis	BP	26	0	4	0.0278239
	GO:0006536	glutamate metabolic process	BP	26	2	4	0.0278239
	GO:0033198	response to ATP	BP	26	2	4	0.0278239
	GO:0031410	cytoplasmic vesicle	CC	1849	61	100	0.0278578
	GO:0005216	ion channel activity	MF	262	5	19	0.0283712
	GO:0035023	regulation of Rho protein signal transduction	BP	127	3	11	0.0284394
	GO:0120025	plasma membrane bounded cell projection	CC	1605	36	88	0.0285371
	GO:0097708	intracellular vesicle	CC	1851	61	100	0.0285834
	GO:0001505	regulation of neurotransmitter levels	BP	280	12	20	0.0287254
	GO:0048167	regulation of synaptic plasticity	BP	144	4	12	0.0296109
	GO:0033865	nucleoside bisphosphate metabolic process	BP	112	4	10	0.0297697
	GO:0034032	purine nucleoside bisphosphate metabolic process	BP	112	4	10	0.0297697
	GO:0033875	ribonucleoside bisphosphate metabolic process	BP	112	4	10	0.0297697
	GO:0042887	amide transmembrane transporter activity	MF	39	0	5	0.0297917
	GO:0043062	extracellular structure organization	BP	353	16	24	0.0298411
	GO:1990845	adaptive thermogenesis	BP	128	5	11	0.029902
	GO:0007411	axon guidance	BP	229	4	17	0.0303334
	GO:0097485	neuron projection guidance	BP	229	4	17	0.0303334
	GO:0046034	ATP metabolic process	BP	212	7	16	0.0306405
	GO:0006635	fatty acid beta-oxidation	BP	67	1	7	0.0307753
	GO:0045913	positive regulation of carbohydrate metabolic process	BP	67	1	7	0.0307753
	GO:0007611	learning or memory	BP	195	4	15	0.0307761
	GO:0044264	cellular polysaccharide metabolic process	BP	82	1	8	0.0312382
	GO:0032559	adenyl ribonucleotide binding	MF	1267	41	71	0.0313827
	GO:0046621	negative regulation of organ growth	BP	27	0	4	0.0315336
	GO:0043169	cation binding	MF	3223	63	165	0.0320159
	GO:0009156	ribonucleoside monophosphate biosynthetic process	BP	146	3	12	0.032473
	GO:0004879	nuclear receptor activity	MF	40	0	5	0.0328299
	GO:0098531	transcription factor activity, direct ligand regulated sequence-specific DNA binding	MF	40	0	5	0.0328299
	GO:0023058	adaptation of signaling pathway	BP	16	0	3	0.032977
	GO:0006525	arginine metabolic process	BP	16	1	3	0.032977
	GO:0048739	cardiac muscle fiber development	BP	16	0	3	0.032977
	GO:0071318	cellular response to ATP	BP	16	2	3	0.032977
	GO:0071617	lysophospholipid acyltransferase activity	MF	16	0	3	0.032977
	GO:0015215	nucleotide transmembrane transporter activity	MF	16	0	3	0.032977
	GO:0005088	Ras guanyl-nucleotide exchange factor activity	MF	130	1	11	0.0329871
	GO:0006112	energy reserve metabolic process	BP	68	2	7	0.0330274
	GO:0007584	response to nutrient	BP	180	11	14	0.0333052
	GO:0046578	regulation of Ras protein signal transduction	BP	215	6	16	0.0342397
	GO:0060089	molecular transducer activity	MF	719	31	43	0.0352963
	GO:1901700	response to oxygen-containing compound	BP	1275	52	71	0.0353307
	GO:0046717	acid secretion	BP	84	7	8	0.0353753
	GO:1901606	alpha-amino acid catabolic process	BP	84	5	8	0.0353753
	GO:0051899	membrane depolarization	BP	69	1	7	0.0353867
	GO:0009072	aromatic amino acid family metabolic process	BP	28	2	4	0.0355197
	GO:0000421	autophagosome membrane	CC	28	0	4	0.0355197
	GO:0016831	carboxy-lyase activity	MF	28	1	4	0.0355197
	GO:0005326	neurotransmitter transporter activity	MF	28	2	4	0.0355197
	GO:0000407	phagophore assembly site	CC	28	0	4	0.0355197
	GO:0009259	ribonucleotide metabolic process	BP	415	14	27	0.0359334
	GO:0055114	oxidation-reduction process	BP	759	24	45	0.0360129
	GO:0006749	glutathione metabolic process	BP	41	1	5	0.0360542
	GO:0031638	zymogen activation	BP	41	0	5	0.0360542
	GO:0000166	nucleotide binding	MF	1746	50	94	0.0361599
	GO:1901265	nucleoside phosphate binding	MF	1747	50	94	0.0366183
	GO:0006220	pyrimidine nucleotide metabolic process	BP	55	3	6	0.0366476
	GO:1903670	regulation of sprouting angiogenesis	BP	55	4	6	0.0366476
	GO:0034627	'de novo' NAD biosynthetic process	BP	7	1	2	0.0366805
	GO:0034354	'de novo' NAD biosynthetic process from tryptophan	BP	7	1	2	0.0366805
	GO:0017002	activin-activated receptor activity	MF	7	0	2	0.0366805
	GO:0048179	activin receptor complex	CC	7	0	2	0.0366805
	GO:0035612	AP-2 adaptor complex binding	MF	7	0	2	0.0366805
	GO:0005347	ATP transmembrane transporter activity	MF	7	0	2	0.0366805
	GO:0036122	BMP binding	MF	7	0	2	0.0366805
	GO:0006657	CDP-choline pathway	BP	7	0	2	0.0366805
	GO:0030002	cellular anion homeostasis	BP	7	0	2	0.0366805
	GO:0030320	cellular monovalent inorganic anion homeostasis	BP	7	0	2	0.0366805
	GO:0050962	detection of light stimulus involved in sensory perception	BP	7	0	2	0.0366805
	GO:0050908	detection of light stimulus involved in visual perception	BP	7	0	2	0.0366805
	GO:0072505	divalent inorganic anion homeostasis	BP	7	0	2	0.0366805
	GO:0019585	glucuronate metabolic process	BP	7	0	2	0.0366805
	GO:0015232	heme transporter activity	MF	7	0	2	0.0366805
	GO:0008035	high-density lipoprotein particle binding	MF	7	1	2	0.0366805
	GO:0014701	junctional sarcoplasmic reticulum membrane	CC	7	0	2	0.0366805
	GO:0071676	negative regulation of mononuclear cell migration	BP	7	0	2	0.0366805
	GO:1901642	nucleoside transmembrane transport	BP	7	1	2	0.0366805
	GO:0005337	nucleoside transmembrane transporter activity	MF	7	1	2	0.0366805
	GO:0015858	nucleoside transport	BP	7	1	2	0.0366805
	GO:0006107	oxaloacetate metabolic process	BP	7	0	2	0.0366805
	GO:0016634	oxidoreductase activity, acting on the CH-CH group of donors, oxygen as acceptor	MF	7	0	2	0.0366805
	GO:0019336	phenol-containing compound catabolic process	BP	7	0	2	0.0366805
	GO:0055062	phosphate ion homeostasis	BP	7	0	2	0.0366805
	GO:0090336	positive regulation of brown fat cell differentiation	BP	7	0	2	0.0366805
	GO:0010886	positive regulation of cholesterol storage	BP	7	0	2	0.0366805
	GO:0032464	positive regulation of protein homooligomerization	BP	7	0	2	0.0366805
	GO:0009445	putrescine metabolic process	BP	7	0	2	0.0366805
	GO:2000322	regulation of glucocorticoid receptor signaling pathway	BP	7	1	2	0.0366805
	GO:0099151	regulation of postsynaptic density assembly	BP	7	0	2	0.0366805
	GO:0034163	regulation of toll-like receptor 9 signaling pathway	BP	7	0	2	0.0366805
	GO:0017153	sodium:dicarboxylate symporter activity	MF	7	1	2	0.0366805
	GO:0015643	toxic substance binding	MF	7	0	2	0.0366805
	GO:0072506	trivalent inorganic anion homeostasis	BP	7	0	2	0.0366805
	GO:0006063	uronic acid metabolic process	BP	7	0	2	0.0366805
	GO:0070471	uterine smooth muscle contraction	BP	7	0	2	0.0366805
	GO:0034447	very-low-density lipoprotein particle clearance	BP	7	1	2	0.0366805
	GO:0006776	vitamin A metabolic process	BP	7	0	2	0.0366805
	GO:0030554	adenyl nucleotide binding	MF	1278	41	71	0.0369082
	GO:0014070	response to organic cyclic compound	BP	722	25	43	0.0373893
	GO:0006476	protein deacetylation	BP	85	0	8	0.0375765
	GO:0055006	cardiac cell development	BP	70	1	7	0.0378549
	GO:0005811	lipid droplet	CC	70	2	7	0.0378549
	GO:0005938	cell cortex	CC	253	5	18	0.0378679
	GO:0019932	second-messenger-mediated signaling	BP	307	14	21	0.0381128
	GO:0009063	cellular amino acid catabolic process	BP	101	5	9	0.038487
	GO:0010878	cholesterol storage	BP	17	0	3	0.038737
	GO:0042755	eating behavior	BP	17	0	3	0.038737
	GO:0008211	glucocorticoid metabolic process	BP	17	0	3	0.038737
	GO:0019184	nonribosomal peptide biosynthetic process	BP	17	1	3	0.038737
	GO:1903861	positive regulation of dendrite extension	BP	17	0	3	0.038737
	GO:0042398	cellular modified amino acid biosynthetic process	BP	42	1	5	0.0394668
	GO:0044273	sulfur compound catabolic process	BP	42	2	5	0.0394668
	GO:0001917	photoreceptor inner segment	CC	29	0	4	0.0397837
	GO:0006637	acyl-CoA metabolic process	BP	86	4	8	0.0398677
	GO:0035383	thioester metabolic process	BP	86	4	8	0.0398677
	GO:0009410	response to xenobiotic stimulus	BP	202	4	15	0.0401213
	GO:0043269	regulation of ion transport	BP	495	18	31	0.0404257
	GO:0016747	transferase activity, transferring acyl groups other than amino-acyl groups	MF	185	4	14	0.0405357
	GO:0044306	neuron projection terminus	CC	102	1	9	0.0406018
	GO:0009746	response to hexose	BP	168	5	13	0.0406853
	GO:0007409	axonogenesis	BP	383	7	25	0.0410006
	GO:0032555	purine ribonucleotide binding	MF	1530	43	83	0.04105
	GO:0055001	muscle cell development	BP	135	2	11	0.0416726
	GO:0016772	transferase activity, transferring phosphorus-containing groups	MF	768	16	45	0.0424934
	GO:0008201	heparin binding	MF	119	7	10	0.0425058
	GO:1901607	alpha-amino acid biosynthetic process	BP	57	7	6	0.0425851
	GO:0030145	manganese ion binding	MF	57	1	6	0.0425851
	GO:0006790	sulfur compound metabolic process	BP	293	8	20	0.0430361
	GO:0090277	positive regulation of peptide hormone secretion	BP	72	1	7	0.043124
	GO:0046620	regulation of organ growth	BP	72	2	7	0.043124
	GO:0044437	vacuolar part	CC	461	13	29	0.044176
	GO:1900015	regulation of cytokine production involved in inflammatory response	BP	30	1	4	0.0443261
	GO:0042572	retinol metabolic process	BP	30	1	4	0.0443261
	GO:0044438	microbody part	CC	88	2	8	0.0447252
	GO:0044439	peroxisomal part	CC	88	2	8	0.0447252
	GO:0008519	ammonium transmembrane transporter activity	MF	18	1	3	0.0449716
	GO:0036315	cellular response to sterol	BP	18	2	3	0.0449716
	GO:0005112	Notch binding	MF	18	0	3	0.0449716
	GO:0005343	organic acid:sodium symporter activity	MF	18	1	3	0.0449716
	GO:0018149	peptide cross-linking	BP	18	1	3	0.0449716
	GO:1903859	regulation of dendrite extension	BP	18	0	3	0.0449716
	GO:0003947	(N-acetylneuraminyl)-galactosylglucosylceramide N-acetylgalactosaminyltransferase activity	MF	1	0	1	0.045107
	GO:0033885	10-hydroxy-9-(phosphonooxy)octadecanoate phosphatase activity	MF	1	0	1	0.045107
	GO:0046360	2-oxobutyrate biosynthetic process	BP	1	0	1	0.045107
	GO:0019606	2-oxobutyrate catabolic process	BP	1	0	1	0.045107
	GO:0008260	3-oxoacid CoA-transferase activity	MF	1	0	1	0.045107
	GO:0031687	A2A adenosine receptor binding	MF	1	0	1	0.045107
	GO:0008775	acetate CoA-transferase activity	MF	1	0	1	0.045107
	GO:0047609	acetylputrescine deacetylase activity	MF	1	0	1	0.045107
	GO:0047611	acetylspermidine deacetylase activity	MF	1	0	1	0.045107
	GO:0061811	ADP-ribosyl cyclase activity	MF	1	0	1	0.045107
	GO:0031700	adrenomedullin receptor binding	MF	1	0	1	0.045107
	GO:0008783	agmatinase activity	MF	1	0	1	0.045107
	GO:0103046	alanylglutamate dipeptidase activity	MF	1	0	1	0.045107
	GO:0005503	all-trans retinal binding	MF	1	0	1	0.045107
	GO:0004555	alpha,alpha-trehalase activity	MF	1	0	1	0.045107
	GO:0015067	amidinotransferase activity	MF	1	0	1	0.045107
	GO:0047685	amine sulfotransferase activity	MF	1	0	1	0.045107
	GO:0019202	amino acid kinase activity	MF	1	0	1	0.045107
	GO:0001760	aminocarboxymuconate-semialdehyde decarboxylase activity	MF	1	0	1	0.045107
	GO:0004971	AMPA glutamate receptor activity	MF	1	0	1	0.045107
	GO:0016160	amylase activity	MF	1	0	1	0.045107
	GO:0120077	angiogenic sprout fusion	BP	1	0	1	0.045107
	GO:0060182	apelin receptor activity	MF	1	0	1	0.045107
	GO:0060183	apelin receptor signaling pathway	BP	1	0	1	0.045107
	GO:0004067	asparaginase activity	MF	1	0	1	0.045107
	GO:0006530	asparagine catabolic process	BP	1	0	1	0.045107
	GO:0033345	asparagine catabolic process via L-aspartate	BP	1	0	1	0.045107
	GO:0033735	aspartate dehydrogenase activity	MF	1	0	1	0.045107
	GO:0003167	atrioventricular bundle cell differentiation	BP	1	0	1	0.045107
	GO:1905222	atrioventricular canal morphogenesis	BP	1	0	1	0.045107
	GO:1990716	axonemal central apparatus	CC	1	0	1	0.045107
	GO:1990718	axonemal central pair projection	CC	1	0	1	0.045107
	GO:0097323	B cell adhesion	BP	1	0	1	0.045107
	GO:0045575	basophil activation	BP	1	0	1	0.045107
	GO:0002276	basophil activation involved in immune response	BP	1	0	1	0.045107
	GO:0019115	benzaldehyde dehydrogenase activity	MF	1	0	1	0.045107
	GO:0019483	beta-alanine biosynthetic process	BP	1	0	1	0.045107
	GO:1901810	beta-carotene metabolic process	BP	1	0	1	0.045107
	GO:0010816	calcitonin catabolic process	BP	1	0	1	0.045107
	GO:1902098	calcitriol binding	MF	1	0	1	0.045107
	GO:0098704	carbohydrate import across plasma membrane	BP	1	0	1	0.045107
	GO:0035538	carbohydrate response element binding	MF	1	0	1	0.045107
	GO:0003881	CDP-diacylglycerol-inositol 3-phosphatidyltransferase activity	MF	1	0	1	0.045107
	GO:0120078	cell adhesion involved in sprouting angiogenesis	BP	1	0	1	0.045107
	GO:0002752	cell surface pattern recognition receptor signaling pathway	BP	1	0	1	0.045107
	GO:0043605	cellular amide catabolic process	BP	1	0	1	0.045107
	GO:0072340	cellular lactam catabolic process	BP	1	0	1	0.045107
	GO:0010106	cellular response to iron ion starvation	BP	1	0	1	0.045107
	GO:0099038	ceramide-translocating ATPase activity	MF	1	0	1	0.045107
	GO:0099040	ceramide translocation	BP	1	0	1	0.045107
	GO:0047749	cholestanetriol 26-monooxygenase activity	MF	1	0	1	0.045107
	GO:0031073	cholesterol 26-hydroxylase activity	MF	1	0	1	0.045107
	GO:0008386	cholesterol monooxygenase (side-chain-cleaving) activity	MF	1	0	1	0.045107
	GO:0004102	choline O-acetyltransferase activity	MF	1	0	1	0.045107
	GO:0034360	chylomicron remnant	CC	1	0	1	0.045107
	GO:0033961	cis-stilbene-oxide hydrolase activity	MF	1	0	1	0.045107
	GO:0015087	cobalt ion transmembrane transporter activity	MF	1	0	1	0.045107
	GO:0019811	cocaine binding	MF	1	0	1	0.045107
	GO:0005600	collagen type XIII trimer	CC	1	0	1	0.045107
	GO:1990708	conditioned place preference	BP	1	0	1	0.045107
	GO:0051431	corticotropin-releasing hormone receptor 2 binding	MF	1	0	1	0.045107
	GO:0046449	creatinine metabolic process	BP	1	0	1	0.045107
	GO:0010852	cyclase inhibitor activity	MF	1	0	1	0.045107
	GO:0061812	cyclic ADP-ribose hydrolase	MF	1	0	1	0.045107
	GO:0102008	cytosolic dipeptidase activity	MF	1	0	1	0.045107
	GO:0030209	dermatan sulfate catabolic process	BP	1	0	1	0.045107
	GO:0017113	dihydropyrimidine dehydrogenase (NADP+) activity	MF	1	0	1	0.045107
	GO:0046352	disaccharide catabolic process	BP	1	0	1	0.045107
	GO:0008613	diuretic hormone activity	MF	1	0	1	0.045107
	GO:0038048	dynorphin receptor activity	MF	1	0	1	0.045107
	GO:0036497	eIF2alpha dephosphorylation in response to endoplasmic reticulum stress	BP	1	0	1	0.045107
	GO:0034959	endothelin maturation	BP	1	0	1	0.045107
	GO:0071206	establishment of protein localization to juxtaparanode region of axon	BP	1	0	1	0.045107
	GO:0004306	ethanolamine-phosphate cytidylyltransferase activity	MF	1	0	1	0.045107
	GO:0006580	ethanolamine metabolic process	BP	1	0	1	0.045107
	GO:0015607	fatty-acyl-CoA transmembrane transporter activity	MF	1	0	1	0.045107
	GO:0010430	fatty acid omega-oxidation	BP	1	0	1	0.045107
	GO:0042132	fructose 1,6-bisphosphate 1-phosphatase activity	MF	1	0	1	0.045107
	GO:0032445	fructose import	BP	1	0	1	0.045107
	GO:1990539	fructose import across plasma membrane	BP	1	0	1	0.045107
	GO:0060112	generation of ovulation cycle rhythm	BP	1	0	1	0.045107
	GO:0004339	glucan 1,4-alpha-glucosidase activity	MF	1	0	1	0.045107
	GO:0046316	gluconokinase activity	MF	1	0	1	0.045107
	GO:0004350	glutamate-5-semialdehyde dehydrogenase activity	MF	1	0	1	0.045107
	GO:0004349	glutamate 5-kinase activity	MF	1	0	1	0.045107
	GO:0008887	glycerate kinase activity	MF	1	0	1	0.045107
	GO:0047390	glycerophosphocholine cholinephosphodiesterase activity	MF	1	0	1	0.045107
	GO:0047394	glycerophosphoinositol inositolphosphodiesterase activity	MF	1	0	1	0.045107
	GO:0050479	glyceryl-ether monooxygenase activity	MF	1	0	1	0.045107
	GO:0015068	glycine amidinotransferase activity	MF	1	0	1	0.045107
	GO:0030251	guanylate cyclase inhibitor activity	MF	1	0	1	0.045107
	GO:0030211	heparin catabolic process	BP	1	0	1	0.045107
	GO:0070829	heterochromatin maintenance	BP	1	0	1	0.045107
	GO:0060932	His-Purkinje system cell differentiation	BP	1	0	1	0.045107
	GO:0001697	histamine-induced gastric acid secretion	BP	1	0	1	0.045107
	GO:0043990	histone H2A-S1 phosphorylation	BP	1	0	1	0.045107
	GO:0002416	IgG immunoglobulin transcytosis in epithelial cells mediated by FcRn immunoglobulin receptor	BP	1	0	1	0.045107
	GO:0002030	inhibitory G protein-coupled receptor phosphorylation	BP	1	0	1	0.045107
	GO:0004447	iodide peroxidase activity	MF	1	0	1	0.045107
	GO:0031773	kisspeptin receptor binding	MF	1	0	1	0.045107
	GO:0047801	L-cysteine:2-oxoglutarate aminotransferase activity	MF	1	0	1	0.045107
	GO:0050023	L-fuconate dehydratase activity	MF	1	0	1	0.045107
	GO:0003940	L-iduronidase activity	MF	1	0	1	0.045107
	GO:1903801	L-leucine import across plasma membrane	BP	1	0	1	0.045107
	GO:0004794	L-threonine ammonia-lyase activity	MF	1	0	1	0.045107
	GO:0000016	lactase activity	MF	1	0	1	0.045107
	GO:0015094	lead ion transmembrane transporter activity	MF	1	0	1	0.045107
	GO:0015692	lead ion transport	BP	1	0	1	0.045107
	GO:0098713	leucine import across plasma membrane	BP	1	0	1	0.045107
	GO:0015920	lipopolysaccharide transport	BP	1	0	1	0.045107
	GO:1902121	lithocholic acid binding	MF	1	0	1	0.045107
	GO:0038186	lithocholic acid receptor activity	MF	1	0	1	0.045107
	GO:0015361	low-affinity sodium:dicarboxylate symporter activity	MF	1	0	1	0.045107
	GO:0051978	lysophospholipid transporter activity	MF	1	0	1	0.045107
	GO:0033925	mannosyl-glycoprotein endo-beta-N-acetylglucosaminidase activity	MF	1	0	1	0.045107
	GO:0034359	mature chylomicron	CC	1	0	1	0.045107
	GO:0004489	methylenetetrahydrofolate reductase (NAD(P)H) activity	MF	1	0	1	0.045107
	GO:0032034	myosin II head/neck binding	MF	1	0	1	0.045107
	GO:0032038	myosin II heavy chain binding	MF	1	0	1	0.045107
	GO:1904283	negative regulation of antigen processing and presentation of endogenous peptide antigen via MHC class I	BP	1	0	1	0.045107
	GO:2000986	negative regulation of behavioral fear response	BP	1	0	1	0.045107
	GO:0106089	negative regulation of cell adhesion involved in sprouting angiogenesis	BP	1	0	1	0.045107
	GO:0060354	negative regulation of cell adhesion molecule production	BP	1	0	1	0.045107
	GO:0060243	negative regulation of cell growth involved in contact inhibition	BP	1	0	1	0.045107
	GO:1903366	negative regulation of fear response	BP	1	0	1	0.045107
	GO:1903597	negative regulation of gap junction assembly	BP	1	0	1	0.045107
	GO:0031283	negative regulation of guanylate cyclase activity	BP	1	0	1	0.045107
	GO:1990787	negative regulation of hh target transcription factor activity	BP	1	0	1	0.045107
	GO:0010987	negative regulation of high-density lipoprotein particle clearance	BP	1	0	1	0.045107
	GO:0051141	negative regulation of NK T cell proliferation	BP	1	0	1	0.045107
	GO:1904985	negative regulation of quinolinate biosynthetic process	BP	1	0	1	0.045107
	GO:2000098	negative regulation of smooth muscle cell-matrix adhesion	BP	1	0	1	0.045107
	GO:0002626	negative regulation of T cell antigen processing and presentation	BP	1	0	1	0.045107
	GO:0061044	negative regulation of vascular wound healing	BP	1	0	1	0.045107
	GO:0061837	neuropeptide processing	BP	1	0	1	0.045107
	GO:0099583	neurotransmitter receptor activity involved in regulation of postsynaptic cytosolic calcium ion concentration	MF	1	0	1	0.045107
	GO:0035444	nickel cation transmembrane transport	BP	1	0	1	0.045107
	GO:0015099	nickel cation transmembrane transporter activity	MF	1	0	1	0.045107
	GO:0015675	nickel cation transport	BP	1	0	1	0.045107
	GO:0046204	nor-spermidine metabolic process	BP	1	0	1	0.045107
	GO:0006592	ornithine biosynthetic process	BP	1	0	1	0.045107
	GO:0016713	oxidoreductase activity, acting on paired donors, with incorporation or reduction of molecular oxygen, reduced iron-sulfur protein as one donor, and incorporation of one atom of oxygen	MF	1	0	1	0.045107
	GO:0070826	paraferritin complex	CC	1	0	1	0.045107
	GO:0008241	peptidyl-dipeptidase activity	MF	1	0	1	0.045107
	GO:0090555	phosphatidylethanolamine-translocating ATPase activity	MF	1	0	1	0.045107
	GO:0052731	phosphocholine phosphatase activity	MF	1	0	1	0.045107
	GO:0052732	phosphoethanolamine phosphatase activity	MF	1	0	1	0.045107
	GO:0048244	phytanoyl-CoA dioxygenase activity	MF	1	0	1	0.045107
	GO:1905004	picolinic acid biosynthetic process	BP	1	0	1	0.045107
	GO:1905003	picolinic acid metabolic process	BP	1	0	1	0.045107
	GO:0106047	polyamine deacetylation	BP	1	0	1	0.045107
	GO:0004655	porphobilinogen synthase activity	MF	1	0	1	0.045107
	GO:0034263	positive regulation of autophagy in response to ER overload	BP	1	0	1	0.045107
	GO:1903917	positive regulation of endoplasmic reticulum stress-induced eIF2 alpha dephosphorylation	BP	1	0	1	0.045107
	GO:0071848	positive regulation of ERK1 and ERK2 cascade via TNFSF11-mediated signaling	BP	1	0	1	0.045107
	GO:0071812	positive regulation of fever generation by positive regulation of prostaglandin secretion	BP	1	0	1	0.045107
	GO:0050668	positive regulation of homocysteine metabolic process	BP	1	0	1	0.045107
	GO:1904325	positive regulation of inhibitory G protein-coupled receptor phosphorylation	BP	1	0	1	0.045107
	GO:0035491	positive regulation of leukotriene production involved in inflammatory response	BP	1	0	1	0.045107
	GO:1901331	positive regulation of odontoblast differentiation	BP	1	0	1	0.045107
	GO:2000170	positive regulation of peptidyl-cysteine S-nitrosylation	BP	1	0	1	0.045107
	GO:1903572	positive regulation of protein kinase D signaling	BP	1	0	1	0.045107
	GO:1904199	positive regulation of regulation of vascular smooth muscle cell membrane depolarization	BP	1	0	1	0.045107
	GO:0014064	positive regulation of serotonin secretion	BP	1	0	1	0.045107
	GO:2000640	positive regulation of SREBP signaling pathway	BP	1	0	1	0.045107
	GO:0031337	positive regulation of sulfur amino acid metabolic process	BP	1	0	1	0.045107
	GO:0045887	positive regulation of synaptic growth at neuromuscular junction	BP	1	0	1	0.045107
	GO:0061402	positive regulation of transcription from RNA polymerase II promoter in response to acidic pH	BP	1	0	1	0.045107
	GO:0004925	prolactin receptor activity	MF	1	0	1	0.045107
	GO:0102009	proline dipeptidase activity	MF	1	0	1	0.045107
	GO:1904854	proteasome core complex binding	MF	1	0	1	0.045107
	GO:0015211	purine nucleoside transmembrane transporter activity	MF	1	0	1	0.045107
	GO:0032920	putrescine acetylation	BP	1	0	1	0.045107
	GO:0033388	putrescine biosynthetic process from arginine	BP	1	0	1	0.045107
	GO:0033389	putrescine biosynthetic process from arginine, using agmatinase	BP	1	0	1	0.045107
	GO:0009443	pyridoxal 5'-phosphate salvage	BP	1	0	1	0.045107
	GO:0008478	pyridoxal kinase activity	MF	1	0	1	0.045107
	GO:0032361	pyridoxal phosphate catabolic process	BP	1	0	1	0.045107
	GO:0046127	pyrimidine deoxyribonucleoside catabolic process	BP	1	0	1	0.045107
	GO:0002061	pyrimidine nucleobase binding	MF	1	0	1	0.045107
	GO:1905012	regulation of 'de novo' NAD biosynthetic process from tryptophan	BP	1	0	1	0.045107
	GO:1904282	regulation of antigen processing and presentation of endogenous peptide antigen via MHC class I	BP	1	0	1	0.045107
	GO:0106088	regulation of cell adhesion involved in sprouting angiogenesis	BP	1	0	1	0.045107
	GO:0072366	regulation of cellular ketone metabolic process by positive regulation of transcription from RNA polymerase II promoter	BP	1	0	1	0.045107
	GO:1903916	regulation of endoplasmic reticulum stress-induced eIF2 alpha dephosphorylation	BP	1	0	1	0.045107
	GO:1904323	regulation of inhibitory G protein-coupled receptor phosphorylation	BP	1	0	1	0.045107
	GO:0035490	regulation of leukotriene production involved in inflammatory response	BP	1	0	1	0.045107
	GO:0061074	regulation of neural retina development	BP	1	0	1	0.045107
	GO:1903570	regulation of protein kinase D signaling	BP	1	0	1	0.045107
	GO:1904984	regulation of quinolinate biosynthetic process	BP	1	0	1	0.045107
	GO:0090067	regulation of thalamus size	BP	1	0	1	0.045107
	GO:0090357	regulation of tryptophan metabolic process	BP	1	0	1	0.045107
	GO:1990736	regulation of vascular smooth muscle cell membrane depolarization	BP	1	0	1	0.045107
	GO:1904681	response to 3-methylcholanthrene	BP	1	0	1	0.045107
	GO:1903165	response to polycyclic arene	BP	1	0	1	0.045107
	GO:1990267	response to transition metal nanoparticle	BP	1	0	1	0.045107
	GO:0033274	response to vitamin B2	BP	1	0	1	0.045107
	GO:0001135	RNA polymerase II transcription regulator recruiting activity	MF	1	0	1	0.045107
	GO:0044317	rod spherule	CC	1	0	1	0.045107
	GO:1901702	salt transmembrane transporter activity	MF	1	0	1	0.045107
	GO:0008513	secondary active organic cation transmembrane transporter activity	MF	1	0	1	0.045107
	GO:0015055	secretin receptor activity	MF	1	0	1	0.045107
	GO:0070009	serine-type aminopeptidase activity	MF	1	0	1	0.045107
	GO:0106048	spermidine deacetylation	BP	1	0	1	0.045107
	GO:0032919	spermine acetylation	BP	1	0	1	0.045107
	GO:0048792	spontaneous exocytosis of neurotransmitter	BP	1	0	1	0.045107
	GO:0005983	starch catabolic process	BP	1	0	1	0.045107
	GO:0005982	starch metabolic process	BP	1	0	1	0.045107
	GO:0046272	stilbene catabolic process	BP	1	0	1	0.045107
	GO:0009810	stilbene metabolic process	BP	1	0	1	0.045107
	GO:0035003	subapical complex	CC	1	0	1	0.045107
	GO:0010814	substance P catabolic process	BP	1	0	1	0.045107
	GO:0016496	substance P receptor activity	MF	1	0	1	0.045107
	GO:0047369	succinate-hydroxymethylglutarate CoA-transferase activity	MF	1	0	1	0.045107
	GO:0005986	sucrose biosynthetic process	BP	1	0	1	0.045107
	GO:0046901	tetrahydrofolylpolyglutamate biosynthetic process	BP	1	0	1	0.045107
	GO:0004326	tetrahydrofolylpolyglutamate synthase activity	MF	1	0	1	0.045107
	GO:0047127	thiomorpholine-carboxylate dehydrogenase activity	MF	1	0	1	0.045107
	GO:0009088	threonine biosynthetic process	BP	1	0	1	0.045107
	GO:0004795	threonine synthase activity	MF	1	0	1	0.045107
	GO:0006214	thymidine catabolic process	BP	1	0	1	0.045107
	GO:0001594	trace-amine receptor activity	MF	1	0	1	0.045107
	GO:0030936	transmembrane collagen trimer	CC	1	0	1	0.045107
	GO:0015927	trehalase activity	MF	1	0	1	0.045107
	GO:0005993	trehalose catabolic process	BP	1	0	1	0.045107
	GO:0002058	uracil binding	MF	1	0	1	0.045107
	GO:0006212	uracil catabolic process	BP	1	0	1	0.045107
	GO:0015143	urate transmembrane transporter activity	MF	1	0	1	0.045107
	GO:0015747	urate transport	BP	1	0	1	0.045107
	GO:0015265	urea channel activity	MF	1	0	1	0.045107
	GO:0036113	very long-chain fatty-acyl-CoA catabolic process	BP	1	0	1	0.045107
	GO:0035238	vitamin A biosynthetic process	BP	1	0	1	0.045107
	GO:0042820	vitamin B6 catabolic process	BP	1	0	1	0.045107
	GO:0008431	vitamin E binding	MF	1	0	1	0.045107
	GO:0004856	xylulokinase activity	MF	1	0	1	0.045107
	GO:0005998	xylulose catabolic process	BP	1	0	1	0.045107
	GO:0009167	purine ribonucleoside monophosphate metabolic process	BP	241	7	17	0.0457077
	GO:0098659	inorganic cation import across plasma membrane	BP	58	3	6	0.0457674
	GO:0099587	inorganic ion import across plasma membrane	BP	58	3	6	0.0457674
	GO:0046914	transition metal ion binding	MF	812	12	47	0.0460951
	GO:0006935	chemotaxis	BP	482	20	30	0.0462742
	GO:0038023	signaling receptor activity	MF	675	31	40	0.0464755
	GO:0005783	endoplasmic reticulum	CC	1499	34	81	0.0467231
	GO:0009126	purine nucleoside monophosphate metabolic process	BP	242	7	17	0.0472013
	GO:0016705	oxidoreductase activity, acting on paired donors, with incorporation or reduction of molecular oxygen	MF	105	2	9	0.0474133
	GO:0046185	aldehyde catabolic process	BP	8	0	2	0.0474696
	GO:0072488	ammonium transmembrane transport	BP	8	1	2	0.0474696
	GO:0015867	ATP transport	BP	8	0	2	0.0474696
	GO:0035620	ceramide transporter activity	MF	8	0	2	0.0474696
	GO:0019695	choline metabolic process	BP	8	0	2	0.0474696
	GO:0034382	chylomicron remnant clearance	BP	8	1	2	0.0474696
	GO:0051182	coenzyme transport	BP	8	1	2	0.0474696
	GO:0034650	cortisol metabolic process	BP	8	0	2	0.0474696
	GO:0070567	cytidylyltransferase activity	MF	8	0	2	0.0474696
	GO:0035907	dorsal aorta development	BP	8	0	2	0.0474696
	GO:0035912	dorsal aorta morphogenesis	BP	8	0	2	0.0474696
	GO:0060856	establishment of blood-brain barrier	BP	8	0	2	0.0474696
	GO:0015886	heme transport	BP	8	0	2	0.0474696
	GO:0042577	lipid phosphatase activity	MF	8	0	2	0.0474696
	GO:0042711	maternal behavior	BP	8	0	2	0.0474696
	GO:0060586	multicellular organismal iron ion homeostasis	BP	8	0	2	0.0474696
	GO:0035529	NADH pyrophosphatase activity	MF	8	0	2	0.0474696
	GO:0045602	negative regulation of endothelial cell differentiation	BP	8	0	2	0.0474696
	GO:0033007	negative regulation of mast cell activation involved in immune response	BP	8	1	2	0.0474696
	GO:1990535	neuron projection maintenance	BP	8	0	2	0.0474696
	GO:0038092	nodal signaling pathway	BP	8	0	2	0.0474696
	GO:0015851	nucleobase transport	BP	8	1	2	0.0474696
	GO:0019755	one-carbon compound transport	BP	8	0	2	0.0474696
	GO:0060746	parental behavior	BP	8	0	2	0.0474696
	GO:0042605	peptide antigen binding	MF	8	1	2	0.0474696
	GO:0034638	phosphatidylcholine catabolic process	BP	8	1	2	0.0474696
	GO:0036149	phosphatidylinositol acyl-chain remodeling	BP	8	1	2	0.0474696
	GO:0010873	positive regulation of cholesterol esterification	BP	8	1	2	0.0474696
	GO:0019870	potassium channel inhibitor activity	MF	8	0	2	0.0474696
	GO:0015697	quaternary ammonium group transport	BP	8	0	2	0.0474696
	GO:0021936	regulation of cerebellar granule cell precursor proliferation	BP	8	0	2	0.0474696
	GO:1904889	regulation of excitatory synapse assembly	BP	8	0	2	0.0474696
	GO:0033131	regulation of glucokinase activity	BP	8	0	2	0.0474696
	GO:0150052	regulation of postsynapse assembly	BP	8	0	2	0.0474696
	GO:0099150	regulation of postsynaptic specialization assembly	BP	8	0	2	0.0474696
	GO:0019626	short-chain fatty acid catabolic process	BP	8	0	2	0.0474696
	GO:0038203	TORC2 signaling	BP	8	0	2	0.0474696
	GO:0099545	trans-synaptic signaling by trans-synaptic complex	BP	8	1	2	0.0474696
	GO:0071830	triglyceride-rich lipoprotein particle clearance	BP	8	1	2	0.0474696
	GO:0048845	venous blood vessel morphogenesis	BP	8	0	2	0.0474696
	GO:0019935	cyclic-nucleotide-mediated signaling	BP	138	8	11	0.0475819
	GO:0098793	presynapse	CC	389	9	25	0.0477435
	GO:0022836	gated channel activity	MF	207	7	15	0.0479357
	GO:0042330	taxis	BP	484	20	30	0.0483831
	GO:0017076	purine nucleotide binding	MF	1543	43	83	0.0484947
	GO:0072562	blood microparticle	CC	74	4	7	0.0488451
	GO:0010008	endosome membrane	CC	390	13	25	0.0489416
	GO:0048812	neuron projection morphogenesis	BP	542	11	33	0.0489708
	GO:0006778	porphyrin-containing compound metabolic process	BP	31	0	4	0.0491466
	GO:0005773	vacuole	CC	639	21	38	0.0491869
	GO:0034284	response to monosaccharide	BP	173	5	13	0.0494637
	GO:0009124	nucleoside monophosphate biosynthetic process	BP	156	3	12	0.0497877
	Supp. Table 3b. GO sets upregulated in Non-Stricture
	GO ID	Term	Ont	N	Up	Down	P-value
	GO:0002376	immune system process	BP	2192	110	86	1.23546e-15
	GO:0006955	immune response	BP	1482	83	50	4.21246e-14
	GO:0019730	antimicrobial humoral response	BP	49	13	0	7.97458e-11
	GO:0044421	extracellular region part	CC	2383	104	145	8.69841e-11
	GO:0006950	response to stress	BP	3001	122	106	9.11467e-11
	GO:0008283	cell proliferation	BP	1479	75	56	1.33035e-10
	GO:0005615	extracellular space	CC	2237	99	134	1.42977e-10
	GO:0000280	nuclear division	BP	322	30	7	1.80583e-10
	GO:0002252	immune effector process	BP	900	54	31	2.53644e-10
	GO:0006952	defense response	BP	1138	62	38	4.84946e-10
	GO:0002443	leukocyte mediated immunity	BP	598	41	21	1.05079e-09
	GO:0048285	organelle fission	BP	357	30	8	2.16317e-09
	GO:0050896	response to stimulus	BP	6351	203	305	3.03101e-09
	GO:0042127	regulation of cell proliferation	BP	1226	63	47	3.53637e-09
	GO:0005576	extracellular region	CC	2794	111	169	4.59121e-09
	GO:0002366	leukocyte activation involved in immune response	BP	559	38	21	5.76862e-09
	GO:0002263	cell activation involved in immune response	BP	562	38	21	6.67729e-09
	GO:0071345	cellular response to cytokine stimulus	BP	849	49	31	7.0459e-09
	GO:0001775	cell activation	BP	1079	57	35	8.67835e-09
	GO:0006959	humoral immune response	BP	129	17	4	1.12824e-08
	GO:0140014	mitotic nuclear division	BP	237	23	5	1.21849e-08
	GO:0000278	mitotic cell cycle	BP	866	49	16	1.33692e-08
	GO:0045321	leukocyte activation	BP	954	52	30	1.5703e-08
	GO:0002682	regulation of immune system process	BP	1159	59	39	1.75468e-08
	GO:0045087	innate immune response	BP	649	40	15	3.45861e-08
	GO:0034097	response to cytokine	BP	923	50	34	3.7903e-08
	GO:0007059	chromosome segregation	BP	261	23	2	7.39841e-08
	GO:0002444	myeloid leukocyte mediated immunity	BP	449	31	19	1.14576e-07
	GO:1990869	cellular response to chemokine	BP	59	11	1	1.24316e-07
	GO:1990868	response to chemokine	BP	59	11	1	1.24316e-07
	GO:0043299	leukocyte degranulation	BP	433	30	17	1.72148e-07
	GO:0098813	nuclear chromosome segregation	BP	212	20	2	1.78184e-07
	GO:0006954	inflammatory response	BP	534	34	22	1.88339e-07
	GO:1903047	mitotic cell cycle process	BP	750	42	10	2.20892e-07
	GO:0009605	response to external stimulus	BP	1735	74	99	3.19789e-07
	GO:0070098	chemokine-mediated signaling pathway	BP	52	10	0	3.46262e-07
	GO:0050776	regulation of immune response	BP	766	42	22	3.90274e-07
	GO:0000819	sister chromatid segregation	BP	164	17	2	3.99996e-07
	GO:0048518	positive regulation of biological process	BP	4680	154	193	5.82873e-07
	GO:0051094	positive regulation of developmental process	BP	1043	51	44	6.70164e-07
	GO:0046903	secretion	BP	1288	59	74	6.89804e-07
	GO:0051301	cell division	BP	488	31	8	7.12071e-07
	GO:0002275	myeloid cell activation involved in immune response	BP	440	29	19	7.86122e-07
	GO:0009986	cell surface	CC	598	35	40	9.05021e-07
	GO:0070887	cellular response to chemical stimulus	BP	2475	94	120	1.10193e-06
	GO:0000070	mitotic sister chromatid segregation	BP	139	15	2	1.16366e-06
	GO:0002274	myeloid leukocyte activation	BP	528	32	19	1.30323e-06
	GO:0001817	regulation of cytokine production	BP	533	32	19	1.59624e-06
	GO:0043230	extracellular organelle	CC	1679	70	97	1.7085e-06
	GO:0008284	positive regulation of cell proliferation	BP	671	37	26	1.80199e-06
	GO:0051716	cellular response to stimulus	BP	5330	168	238	2.04331e-06
	GO:0034599	cellular response to oxidative stress	BP	248	20	7	2.16122e-06
	GO:0002684	positive regulation of immune system process	BP	820	42	24	2.31578e-06
	GO:0070062	extracellular exosome	CC	1661	69	95	2.35883e-06
	GO:0045055	regulated exocytosis	BP	657	36	29	2.90557e-06
	GO:0048584	positive regulation of response to stimulus	BP	1809	73	69	3.22437e-06
	GO:1903561	extracellular vesicle	CC	1677	69	96	3.31468e-06
	GO:0000793	condensed chromosome	CC	171	16	0	3.43722e-06
	GO:0072686	mitotic spindle	CC	98	12	3	3.68288e-06
	GO:0051240	positive regulation of multicellular organismal process	BP	1328	58	54	4.00551e-06
	GO:0031428	box C/D snoRNP complex	CC	6	4	0	4.64632e-06
	GO:0001816	cytokine production	BP	589	33	22	4.85594e-06
	GO:0048522	positive regulation of cellular process	BP	4167	137	170	5.19411e-06
	GO:0071310	cellular response to organic substance	BP	2072	80	90	5.23097e-06
	GO:0042119	neutrophil activation	BP	408	26	16	5.52759e-06
	GO:0051239	regulation of multicellular organismal process	BP	2390	89	111	5.61847e-06
	GO:0080134	regulation of response to stress	BP	1222	54	39	6.55606e-06
	GO:0036230	granulocyte activation	BP	412	26	17	6.58531e-06
	GO:0031982	vesicle	CC	2976	105	166	6.6372e-06
	GO:0042379	chemokine receptor binding	MF	31	7	0	6.74203e-06
	GO:0051783	regulation of nuclear division	BP	160	15	5	6.79468e-06
	GO:1901701	cellular response to oxygen-containing compound	BP	890	43	47	7.68023e-06
	GO:0008009	chemokine activity	MF	22	6	0	9.6629e-06
	GO:0043312	neutrophil degranulation	BP	396	25	16	9.8963e-06
	GO:0044459	plasma membrane part	CC	2005	77	138	1.02313e-05
	GO:0007088	regulation of mitotic nuclear division	BP	146	14	5	1.06315e-05
	GO:0001906	cell killing	BP	91	11	2	1.06409e-05
	GO:0002283	neutrophil activation involved in immune response	BP	398	25	16	1.07914e-05
	GO:0006887	exocytosis	BP	755	38	32	1.09913e-05
	GO:0007049	cell cycle	BP	1505	62	35	1.14397e-05
	GO:0005819	spindle	CC	301	21	4	1.16924e-05
	GO:0019221	cytokine-mediated signaling pathway	BP	588	32	19	1.23284e-05
	GO:0022402	cell cycle process	BP	1123	50	20	1.24732e-05
	GO:0010033	response to organic substance	BP	2512	91	114	1.32158e-05
	GO:0048248	CXCR3 chemokine receptor binding	MF	3	3	0	1.35749e-05
	GO:0065007	biological regulation	BP	8644	241	357	1.39941e-05
	GO:0007154	cell communication	BP	4596	146	208	1.44576e-05
	GO:0006968	cellular defense response	BP	35	7	0	1.5881e-05
	GO:0008219	cell death	BP	1688	67	50	1.59607e-05
	GO:0051983	regulation of chromosome segregation	BP	95	11	2	1.61273e-05
	GO:0033554	cellular response to stress	BP	1723	68	55	1.63617e-05
	GO:0002446	neutrophil mediated immunity	BP	408	25	17	1.64731e-05
	GO:0071944	cell periphery	CC	3686	122	250	1.95196e-05
	GO:0051707	response to other organism	BP	659	34	19	1.99179e-05
	GO:0043207	response to external biotic stimulus	BP	660	34	19	2.05505e-05
	GO:0045236	CXCR chemokine receptor binding	MF	8	4	0	2.08722e-05
	GO:0071219	cellular response to molecule of bacterial origin	BP	155	14	5	2.10465e-05
	GO:0061844	antimicrobial humoral immune response mediated by antimicrobial peptide	BP	25	6	0	2.1587e-05
	GO:0007346	regulation of mitotic cell cycle	BP	551	30	11	2.31773e-05
	GO:0009897	external side of plasma membrane	CC	221	17	17	2.33726e-05
	GO:0006979	response to oxidative stress	BP	366	23	10	2.43198e-05
	GO:0042592	homeostatic process	BP	1476	60	85	2.44692e-05
	GO:0071216	cellular response to biotic stimulus	BP	178	15	6	2.45001e-05
	GO:0044772	mitotic cell cycle phase transition	BP	498	28	8	2.47336e-05
	GO:0030246	carbohydrate binding	MF	179	15	17	2.61725e-05
	GO:0031347	regulation of defense response	BP	612	32	24	2.73042e-05
	GO:0050793	regulation of developmental process	BP	1991	75	82	2.73695e-05
	GO:0009617	response to bacterium	BP	421	25	18	2.78779e-05
	GO:0001909	leukocyte mediated cytotoxicity	BP	67	9	1	2.8964e-05
	GO:0048583	regulation of response to stimulus	BP	3224	109	132	2.92166e-05
	GO:0071396	cellular response to lipid	BP	476	27	25	2.97549e-05
	GO:0042221	response to chemical	BP	3265	110	175	3.07039e-05
	GO:0032653	regulation of interleukin-10 production	BP	39	7	1	3.34622e-05
	GO:0050789	regulation of biological process	BP	8170	229	324	3.38202e-05
	GO:0030155	regulation of cell adhesion	BP	563	30	24	3.47114e-05
	GO:0007166	cell surface receptor signaling pathway	BP	2252	82	83	3.53838e-05
	GO:0019725	cellular homeostasis	BP	740	36	41	3.92111e-05
	GO:0046649	lymphocyte activation	BP	512	28	13	4.05546e-05
	GO:0051241	negative regulation of multicellular organismal process	BP	925	42	44	4.3172e-05
	GO:0000777	condensed chromosome kinetochore	CC	88	10	0	4.61616e-05
	GO:0005886	plasma membrane	CC	3600	118	245	4.75773e-05
	GO:0009607	response to biotic stimulus	BP	688	34	19	4.77343e-05
	GO:0010941	regulation of cell death	BP	1314	54	37	5.04501e-05
	GO:0002250	adaptive immune response	BP	283	19	7	5.17235e-05
	GO:0023052	signaling	BP	4581	143	203	5.27307e-05
	GO:0000942	condensed nuclear chromosome outer kinetochore	CC	4	3	0	5.33341e-05
	GO:0008608	attachment of spindle microtubules to kinetochore	BP	29	6	0	5.34122e-05
	GO:0032940	secretion by cell	BP	1187	50	62	5.37491e-05
	GO:0032613	interleukin-10 production	BP	42	7	2	5.51927e-05
	GO:0009987	cellular process	BP	11175	290	473	5.52696e-05
	GO:0065008	regulation of biological quality	BP	3088	104	180	5.91773e-05
	GO:0071222	cellular response to lipopolysaccharide	BP	149	13	5	5.94746e-05
	GO:0072593	reactive oxygen species metabolic process	BP	215	16	11	6.04921e-05
	GO:0022603	regulation of anatomical structure morphogenesis	BP	877	40	36	6.05488e-05
	GO:0042581	specific granule	CC	129	12	9	6.1253e-05
	GO:0012501	programmed cell death	BP	1592	62	46	6.31174e-05
	GO:0140013	meiotic nuclear division	BP	110	11	3	6.40667e-05
	GO:1904724	tertiary granule lumen	CC	43	7	2	6.45879e-05
	GO:0044770	cell cycle phase transition	BP	527	28	9	6.72144e-05
	GO:0099503	secretory vesicle	CC	761	36	33	6.98593e-05
	GO:0000082	G1/S transition of mitotic cell cycle	BP	219	16	2	7.53479e-05
	GO:0002697	regulation of immune effector process	BP	293	19	7	8.2372e-05
	GO:1901700	response to oxygen-containing compound	BP	1275	52	71	8.6676e-05
	GO:0002699	positive regulation of immune effector process	BP	156	13	3	9.53728e-05
	GO:0070301	cellular response to hydrogen peroxide	BP	78	9	2	9.81373e-05
	GO:0035690	cellular response to drug	BP	297	19	12	9.85632e-05
	GO:0001910	regulation of leukocyte mediated cytotoxicity	BP	46	7	1	0.000100891
	GO:0033993	response to lipid	BP	715	34	37	0.000101672
	GO:0050727	regulation of inflammatory response	BP	273	18	14	0.000102523
	GO:0005694	chromosome	CC	837	38	4	0.000103396
	GO:0009628	response to abiotic stimulus	BP	993	43	41	0.0001034
	GO:0005125	cytokine activity	MF	97	10	3	0.000106413
	GO:0001913	T cell mediated cytotoxicity	BP	21	5	0	0.000112822
	GO:0007052	mitotic spindle organization	BP	98	10	0	0.000116037
	GO:0035580	specific granule lumen	CC	47	7	4	0.000116147
	GO:0043235	receptor complex	CC	301	19	17	0.000117506
	GO:0071236	cellular response to antibiotic	BP	119	11	3	0.000130946
	GO:0070663	regulation of leukocyte proliferation	BP	161	13	7	0.00013132
	GO:0007165	signal transduction	BP	4225	132	179	0.000132745
	GO:0005871	kinesin complex	CC	48	7	5	0.000133224
	GO:0030141	secretory granule	CC	636	31	26	0.000134228
	GO:0051988	regulation of attachment of spindle microtubules to kinetochore	BP	12	4	0	0.000136791
	GO:0000779	condensed chromosome, centromeric region	CC	100	10	0	0.000137508
	GO:0051726	regulation of cell cycle	BP	1006	43	24	0.000138302
	GO:0060548	negative regulation of cell death	BP	758	35	21	0.000142506
	GO:0050778	positive regulation of immune response	BP	609	30	13	0.000143571
	GO:0050794	regulation of cellular process	BP	7678	215	286	0.00014398
	GO:0097237	cellular response to toxic substance	BP	185	14	8	0.000145737
	GO:0044843	cell cycle G1/S phase transition	BP	232	16	3	0.000148035
	GO:0060429	epithelium development	BP	883	39	32	0.000148603
	GO:1902850	microtubule cytoskeleton organization involved in mitosis	BP	122	11	1	0.000163577
	GO:0051179	localization	BP	5081	153	276	0.000165088
	GO:0002703	regulation of leukocyte mediated immunity	BP	143	12	4	0.000165152
	GO:0030071	regulation of mitotic metaphase/anaphase transition	BP	50	7	2	0.000173491
	GO:0016192	vesicle-mediated transport	BP	1684	63	82	0.00017449
	GO:0010564	regulation of cell cycle process	BP	647	31	11	0.000182276
	GO:1903046	meiotic cell cycle process	BP	124	11	3	0.000188968
	GO:1902099	regulation of metaphase/anaphase transition of cell cycle	BP	51	7	2	0.000197025
	GO:0009636	response to toxic substance	BP	393	22	24	0.000198398
	GO:0070661	leukocyte proliferation	BP	214	15	9	0.000198998
	GO:0002237	response to molecule of bacterial origin	BP	263	17	13	0.000201859
	GO:0090307	mitotic spindle assembly	BP	52	7	0	0.000223071
	GO:0050672	negative regulation of lymphocyte proliferation	BP	52	7	2	0.000223071
	GO:0032945	negative regulation of mononuclear cell proliferation	BP	52	7	2	0.000223071
	GO:0002449	lymphocyte mediated immunity	BP	171	13	2	0.000239285
	GO:0030595	leukocyte chemotaxis	BP	149	12	10	0.000242816
	GO:0007051	spindle organization	BP	149	12	1	0.000242816
	GO:0050900	leukocyte migration	BP	319	19	16	0.000248365
	GO:0007091	metaphase/anaphase transition of mitotic cell cycle	BP	53	7	2	0.000251822
	GO:0046651	lymphocyte proliferation	BP	195	14	7	0.000252516
	GO:0023024	MHC class I protein complex binding	MF	6	3	0	0.000257288
	GO:0051383	kinetochore organization	BP	14	4	0	0.000266328
	GO:0002683	negative regulation of immune system process	BP	348	20	15	0.000274296
	GO:0006915	apoptotic process	BP	1539	58	43	0.000275289
	GO:0072073	kidney epithelium development	BP	109	10	2	0.00028031
	GO:0032943	mononuclear cell proliferation	BP	197	14	8	0.000280495
	GO:0044784	metaphase/anaphase transition of cell cycle	BP	54	7	2	0.000283482
	GO:2000026	regulation of multicellular organismal development	BP	1576	59	68	0.000287835
	GO:0050670	regulation of lymphocyte proliferation	BP	152	12	6	0.000292091
	GO:0030855	epithelial cell differentiation	BP	461	24	21	0.000303101
	GO:0032944	regulation of mononuclear cell proliferation	BP	153	12	6	0.000310296
	GO:0010965	regulation of mitotic sister chromatid separation	BP	55	7	2	0.000318263
	GO:0002228	natural killer cell mediated immunity	BP	40	6	0	0.000345943
	GO:0099513	polymeric cytoskeletal fiber	CC	494	25	18	0.000348218
	GO:0051704	multi-organism process	BP	1833	66	50	0.000355167
	GO:0070664	negative regulation of leukocyte proliferation	BP	56	7	3	0.000356386
	GO:0038023	signaling receptor activity	MF	675	31	40	0.000380905
	GO:0048002	antigen processing and presentation of peptide antigen	BP	157	12	5	0.000393055
	GO:0034614	cellular response to reactive oxygen species	BP	135	11	5	0.00039639
	GO:0030261	chromosome condensation	BP	27	5	0	0.000397866
	GO:1901607	alpha-amino acid biosynthetic process	BP	57	7	6	0.00039808
	GO:0072028	nephron morphogenesis	BP	57	7	2	0.00039808
	GO:0031341	regulation of cell killing	BP	57	7	2	0.00039808
	GO:0048870	cell motility	BP	1223	48	58	0.000409319
	GO:0051674	localization of cell	BP	1223	48	58	0.000409319
	GO:0071621	granulocyte chemotaxis	BP	75	8	3	0.000412117
	GO:0001657	ureteric bud development	BP	75	8	2	0.000412117
	GO:0042110	T cell activation	BP	360	20	10	0.000424964
	GO:0043067	regulation of programmed cell death	BP	1226	48	34	0.000432537
	GO:0060326	cell chemotaxis	BP	206	14	12	0.000441803
	GO:0033018	sarcoplasmic reticulum lumen	CC	7	3	1	0.000442277
	GO:0051306	mitotic sister chromatid separation	BP	58	7	2	0.000443584
	GO:0007155	cell adhesion	BP	1095	44	51	0.000446253
	GO:0007159	leukocyte cell-cell adhesion	BP	256	16	8	0.000449327
	GO:0072163	mesonephric epithelium development	BP	76	8	2	0.000451196
	GO:0072164	mesonephric tubule development	BP	76	8	2	0.000451196
	GO:0050830	defense response to Gram-positive bacterium	BP	42	6	1	0.000454201
	GO:0035272	exocrine system development	BP	42	6	1	0.000454201
	GO:0048732	gland development	BP	335	19	20	0.00045771
	GO:0001818	negative regulation of cytokine production	BP	207	14	8	0.000463842
	GO:0022610	biological adhesion	BP	1099	44	52	0.000482058
	GO:0042493	response to drug	BP	778	34	42	0.000489371
	GO:1905818	regulation of chromosome separation	BP	59	7	2	0.000493146
	GO:0045765	regulation of angiogenesis	BP	233	15	14	0.000494756
	GO:0000776	kinetochore	CC	118	10	0	0.000530489
	GO:1901342	regulation of vasculature development	BP	260	16	14	0.000532464
	GO:1902105	regulation of leukocyte differentiation	BP	210	14	3	0.000535669
	GO:0001823	mesonephros development	BP	78	8	2	0.000538385
	GO:0019882	antigen processing and presentation	BP	186	13	5	0.000539148
	GO:0005887	integral component of plasma membrane	CC	1072	43	81	0.000540383
	GO:0044433	cytoplasmic vesicle part	CC	1205	47	65	0.000542813
	GO:0030593	neutrophil chemotaxis	BP	60	7	3	0.000547023
	GO:0051321	meiotic cell cycle	BP	163	12	5	0.000551748
	GO:0002706	regulation of lymphocyte mediated immunity	BP	98	9	2	0.000558055
	GO:0001912	positive regulation of leukocyte mediated cytotoxicity	BP	29	5	1	0.000562784
	GO:0042542	response to hydrogen peroxide	BP	119	10	4	0.000567144
	GO:0043316	cytotoxic T cell degranulation	BP	2	2	0	0.000570843
	GO:0009893	positive regulation of metabolic process	BP	2817	92	116	0.000589764
	GO:0042981	regulation of apoptotic process	BP	1210	47	34	0.000594169
	GO:2000738	positive regulation of stem cell differentiation	BP	17	4	0	0.000598277
	GO:0000302	response to reactive oxygen species	BP	189	13	7	0.000627134
	GO:0048869	cellular developmental process	BP	3128	100	131	0.000658643
	GO:0032652	regulation of interleukin-1 production	BP	62	7	1	0.000668788
	GO:0000922	spindle pole	CC	144	11	3	0.000684954
	GO:0051304	chromosome separation	BP	81	8	2	0.000694278
	GO:0072009	nephron epithelium development	BP	81	8	2	0.000694278
	GO:0016175	superoxide-generating NADPH oxidase activity	MF	8	3	0	0.00069512
	GO:0001819	positive regulation of cytokine production	BP	347	19	9	0.000702441
	GO:0051249	regulation of lymphocyte activation	BP	320	18	9	0.00070802
	GO:0000775	chromosome, centromeric region	CC	168	12	0	0.000722272
	GO:0070820	tertiary granule	CC	123	10	4	0.00073539
	GO:0001655	urogenital system development	BP	268	16	10	0.000738919
	GO:0098641	cadherin binding involved in cell-cell adhesion	MF	18	4	0	0.000754815
	GO:0030277	maintenance of gastrointestinal epithelium	BP	18	4	0	0.000754815
	GO:0042629	mast cell granule	CC	18	4	0	0.000754815
	GO:0010818	T cell chemotaxis	BP	18	4	0	0.000754815
	GO:0002478	antigen processing and presentation of exogenous peptide antigen	BP	146	11	2	0.0007685
	GO:0071634	regulation of transforming growth factor beta production	BP	31	5	0	0.000774319
	GO:0017144	drug metabolic process	BP	613	28	57	0.000796334
	GO:0042277	peptide binding	MF	194	13	17	0.000800663
	GO:1900407	regulation of cellular response to oxidative stress	BP	64	7	1	0.000811103
	GO:0051276	chromosome organization	BP	962	39	19	0.000815288
	GO:0000228	nuclear chromosome	CC	465	23	2	0.000818097
	GO:0031226	intrinsic component of plasma membrane	CC	1128	44	86	0.000828302
	GO:0042802	identical protein binding	MF	1365	51	59	0.000829107
	GO:0019884	antigen processing and presentation of exogenous antigen	BP	148	11	2	0.000860339
	GO:0033047	regulation of mitotic sister chromatid segregation	BP	65	7	2	0.000890699
	GO:0050704	regulation of interleukin-1 secretion	BP	32	5	1	0.000899949
	GO:0060142	regulation of syncytium formation by plasma membrane fusion	BP	19	4	1	0.000938217
	GO:0050867	positive regulation of cell activation	BP	248	15	7	0.000941502
	GO:0045839	negative regulation of mitotic nuclear division	BP	48	6	1	0.000942258
	GO:0005875	microtubule associated complex	CC	127	10	6	0.00094278
	GO:0002694	regulation of leukocyte activation	BP	384	20	12	0.00095246
	GO:0007093	mitotic cell cycle checkpoint	BP	150	11	3	0.000961094
	GO:0042100	B cell proliferation	BP	66	7	3	0.000976329
	GO:0001101	response to acid chemical	BP	276	16	14	0.00101015
	GO:2000377	regulation of reactive oxygen species metabolic process	BP	151	11	5	0.00101502
	GO:0000940	condensed chromosome outer kinetochore	CC	9	3	0	0.00102425
	GO:0007094	mitotic spindle assembly checkpoint	BP	33	5	1	0.00104014
	GO:0071174	mitotic spindle checkpoint	BP	33	5	1	0.00104014
	GO:0071173	spindle assembly checkpoint	BP	33	5	1	0.00104014
	GO:0031577	spindle checkpoint	BP	33	5	1	0.00104014
	GO:0071604	transforming growth factor beta production	BP	33	5	0	0.00104014
	GO:0006323	DNA packaging	BP	107	9	0	0.00105455
	GO:0051093	negative regulation of developmental process	BP	718	31	27	0.00106086
	GO:0030545	receptor regulator activity	MF	251	15	14	0.00106315
	GO:0008652	cellular amino acid biosynthetic process	BP	67	7	8	0.00106831
	GO:0003777	microtubule motor activity	MF	67	7	5	0.00106831
	GO:0002708	positive regulation of lymphocyte mediated immunity	BP	67	7	0	0.00106831
	GO:0098657	import into cell	BP	687	30	47	0.00106901
	GO:0060089	molecular transducer activity	MF	719	31	43	0.00108487
	GO:0032496	response to lipopolysaccharide	BP	252	15	13	0.00110653
	GO:1903707	negative regulation of hemopoiesis	BP	108	9	3	0.00112679
	GO:0050865	regulation of cell activation	BP	418	21	12	0.00112782
	GO:0045597	positive regulation of cell differentiation	BP	753	32	33	0.00114389
	GO:0032103	positive regulation of response to external stimulus	BP	227	14	7	0.00114674
	GO:0045785	positive regulation of cell adhesion	BP	334	18	13	0.00115617
	GO:0072080	nephron tubule development	BP	68	7	2	0.00116695
	GO:0030888	regulation of B cell proliferation	BP	50	6	3	0.00117235
	GO:0005876	spindle microtubule	CC	50	6	0	0.00117235
	GO:1901987	regulation of cell cycle phase transition	BP	391	20	6	0.00118625
	GO:0030667	secretory granule membrane	CC	228	14	12	0.001196
	GO:0045088	regulation of innate immune response	BP	363	19	9	0.00119856
	GO:0030496	midbody	CC	155	11	3	0.00125633
	GO:0031349	positive regulation of defense response	BP	393	20	13	0.00126147
	GO:0043069	negative regulation of programmed cell death	BP	696	30	19	0.00131049
	GO:0045930	negative regulation of mitotic cell cycle	BP	283	16	6	0.00131269
	GO:0045937	positive regulation of phosphate metabolic process	BP	856	35	41	0.00131675
	GO:0010562	positive regulation of phosphorus metabolic process	BP	856	35	41	0.00131675
	GO:0002285	lymphocyte activation involved in immune response	BP	133	10	2	0.00134182
	GO:0045787	positive regulation of cell cycle	BP	311	17	10	0.00135143
	GO:0048018	receptor ligand activity	MF	231	14	13	0.00135459
	GO:1903037	regulation of leukocyte cell-cell adhesion	BP	231	14	7	0.00135459
	GO:1902100	negative regulation of metaphase/anaphase transition of cell cycle	BP	35	5	1	0.00136825
	GO:0045841	negative regulation of mitotic metaphase/anaphase transition	BP	35	5	1	0.00136825
	GO:0051234	establishment of localization	BP	4049	122	233	0.00138262
	GO:0061326	renal tubule development	BP	70	7	2	0.0013856
	GO:0097530	granulocyte migration	BP	90	8	3	0.00139041
	GO:0002705	positive regulation of leukocyte mediated immunity	BP	90	8	1	0.00139041
	GO:1903409	reactive oxygen species biosynthetic process	BP	90	8	5	0.00139041
	GO:0005732	small nucleolar ribonucleoprotein complex	CC	21	4	0	0.0013951
	GO:0048871	multicellular organismal homeostasis	BP	368	19	20	0.00140497
	GO:0005874	microtubule	CC	340	18	13	0.00141197
	GO:0060205	cytoplasmic vesicle lumen	CC	285	16	10	0.00141203
	GO:0036500	ATF6-mediated unfolded protein response	BP	10	3	0	0.00143738
	GO:0006563	L-serine metabolic process	BP	10	3	1	0.00143738
	GO:0051784	negative regulation of nuclear division	BP	52	6	1	0.00144317
	GO:0016477	cell migration	BP	1126	43	55	0.00144755
	GO:1901990	regulation of mitotic cell cycle phase transition	BP	369	19	5	0.00144969
	GO:0072006	nephron development	BP	112	9	4	0.00145681
	GO:0031325	positive regulation of cellular metabolic process	BP	2594	84	103	0.00146386
	GO:0031983	vesicle lumen	CC	286	16	10	0.00146402
	GO:0032501	multicellular organismal process	BP	5056	147	233	0.00148741
	GO:0060993	kidney morphogenesis	BP	71	7	2	0.00150627
	GO:1902882	regulation of response to oxidative stress	BP	71	7	2	0.00150627
	GO:0046677	response to antibiotic	BP	260	15	8	0.00151055
	GO:0004888	transmembrane signaling receptor activity	MF	517	24	29	0.00151056
	GO:0002521	leukocyte differentiation	BP	399	20	8	0.00151208
	GO:0048247	lymphocyte chemotaxis	BP	36	5	0	0.00155826
	GO:0098687	chromosomal region	CC	288	16	0	0.00157287
	GO:0097529	myeloid leukocyte migration	BP	136	10	9	0.00158763
	GO:0042113	B cell activation	BP	184	12	3	0.00158993
	GO:0072078	nephron tubule morphogenesis	BP	53	6	2	0.00159526
	GO:1903201	regulation of oxidative stress-induced cell death	BP	53	6	0	0.00159526
	GO:1990266	neutrophil migration	BP	72	7	3	0.00163499
	GO:0051251	positive regulation of lymphocyte activation	BP	210	13	6	0.00164907
	GO:0035295	tube development	BP	835	34	39	0.00165443
	GO:0030515	snoRNA binding	MF	22	4	0	0.0016733
	GO:0097149	centralspindlin complex	CC	3	2	0	0.00168538
	GO:0036118	hyaluranon cable assembly	BP	3	2	0	0.00168538
	GO:0036438	maintenance of lens transparency	BP	3	2	0	0.00168538
	GO:1904746	negative regulation of apoptotic process involved in development	BP	3	2	0	0.00168538
	GO:1902338	negative regulation of apoptotic process involved in morphogenesis	BP	3	2	0	0.00168538
	GO:1903974	positive regulation of cellular response to macrophage colony-stimulating factor stimulus	BP	3	2	0	0.00168538
	GO:1900106	positive regulation of hyaluranon cable assembly	BP	3	2	0	0.00168538
	GO:2001206	positive regulation of osteoclast development	BP	3	2	0	0.00168538
	GO:1903971	positive regulation of response to macrophage colony-stimulating factor	BP	3	2	0	0.00168538
	GO:0032954	regulation of cytokinetic process	BP	3	2	0	0.00168538
	GO:1900104	regulation of hyaluranon cable assembly	BP	3	2	0	0.00168538
	GO:0001810	regulation of type I hypersensitivity	BP	3	2	0	0.00168538
	GO:0016068	type I hypersensitivity	BP	3	2	0	0.00168538
	GO:0051225	spindle assembly	BP	93	8	0	0.00171762
	GO:1905819	negative regulation of chromosome separation	BP	37	5	1	0.00176696
	GO:2000816	negative regulation of mitotic sister chromatid separation	BP	37	5	1	0.00176696
	GO:0031343	positive regulation of cell killing	BP	37	5	2	0.00176696
	GO:0001889	liver development	BP	116	9	7	0.00186048
	GO:0002696	positive regulation of leukocyte activation	BP	239	14	7	0.00186559
	GO:0071103	DNA conformation change	BP	213	13	1	0.00187096
	GO:0001894	tissue homeostasis	BP	163	11	6	0.0018811
	GO:0032612	interleukin-1 production	BP	74	7	1	0.00191799
	GO:0072088	nephron epithelium morphogenesis	BP	55	6	2	0.00193568
	GO:0006928	movement of cell or subcellular component	BP	1595	56	73	0.00193864
	GO:0043020	NADPH oxidase complex	CC	11	3	0	0.00194154
	GO:0045346	regulation of MHC class II biosynthetic process	BP	11	3	0	0.00194154
	GO:0043066	negative regulation of apoptotic process	BP	683	29	19	0.00197182
	GO:0098805	whole membrane	CC	1351	49	71	0.00198569
	GO:0006884	cell volume homeostasis	BP	23	4	2	0.00198782
	GO:0050863	regulation of T cell activation	BP	241	14	6	0.00201574
	GO:0010647	positive regulation of cell communication	BP	1422	51	59	0.00202495
	GO:0031401	positive regulation of protein modification process	BP	945	37	42	0.00205714
	GO:0050878	regulation of body fluid levels	BP	381	19	19	0.00208813
	GO:0022414	reproductive process	BP	946	37	36	0.00209491
	GO:0050729	positive regulation of inflammatory response	BP	96	8	5	0.0021029
	GO:0032675	regulation of interleukin-6 production	BP	96	8	4	0.0021029
	GO:0045596	negative regulation of cell differentiation	BP	531	24	21	0.00214984
	GO:0072001	renal system development	BP	243	14	10	0.00217577
	GO:0000003	reproduction	BP	949	37	36	0.00221186
	GO:0023056	positive regulation of signaling	BP	1428	51	61	0.00221293
	GO:0030154	cell differentiation	BP	2971	93	125	0.00221463
	GO:0098552	side of membrane	CC	383	19	19	0.00221477
	GO:0061008	hepaticobiliary system development	BP	119	9	7	0.00221828
	GO:0034767	positive regulation of ion transmembrane transport	BP	119	9	6	0.00221828
	GO:0042136	neurotransmitter biosynthetic process	BP	76	7	7	0.00223753
	GO:0033045	regulation of sister chromatid segregation	BP	76	7	2	0.00223753
	GO:0005882	intermediate filament	CC	57	6	1	0.00232839
	GO:0061333	renal tubule morphogenesis	BP	57	6	2	0.00232839
	GO:0099512	supramolecular fiber	CC	659	28	30	0.00232881
	GO:0010669	epithelial structure maintenance	BP	24	4	0	0.00234095
	GO:0042742	defense response to bacterium	BP	120	9	6	0.00234901
	GO:0050801	ion homeostasis	BP	598	26	38	0.00242965
	GO:0044283	small molecule biosynthetic process	BP	661	28	56	0.00243182
	GO:0051130	positive regulation of cellular component organization	BP	1056	40	43	0.00247124
	GO:0001934	positive regulation of protein phosphorylation	BP	758	31	33	0.00247702
	GO:0005126	cytokine receptor binding	MF	169	11	6	0.00249941
	GO:0048523	negative regulation of cellular process	BP	3678	111	130	0.00250299
	GO:0098632	cell-cell adhesion mediator activity	MF	40	5	1	0.00251603
	GO:0140253	cell-cell fusion	BP	40	5	4	0.00251603
	GO:0050701	interleukin-1 secretion	BP	40	5	1	0.00251603
	GO:0033048	negative regulation of mitotic sister chromatid segregation	BP	40	5	1	0.00251603
	GO:0000768	syncytium formation by plasma membrane fusion	BP	40	5	4	0.00251603
	GO:0040011	locomotion	BP	1402	50	67	0.00252696
	GO:0048878	chemical homeostasis	BP	890	35	63	0.00252906
	GO:0045342	MHC class II biosynthetic process	BP	12	3	0	0.00254313
	GO:0010819	regulation of T cell chemotaxis	BP	12	3	0	0.00254313
	GO:0051775	response to redox state	BP	12	3	0	0.00254313
	GO:0005515	protein binding	MF	9002	238	354	0.00269018
	GO:0000075	cell cycle checkpoint	BP	196	12	3	0.0026953
	GO:0099081	supramolecular polymer	CC	666	28	30	0.00270658
	GO:0003823	antigen binding	MF	25	4	3	0.00273497
	GO:0051247	positive regulation of protein metabolic process	BP	1338	48	53	0.00275839
	GO:0099080	supramolecular complex	CC	667	28	30	0.0027646
	GO:0045132	meiotic chromosome segregation	BP	59	6	1	0.00277825
	GO:0008285	negative regulation of cell proliferation	BP	542	24	20	0.00280239
	GO:0001658	branching involved in ureteric bud morphogenesis	BP	41	5	1	0.00281031
	GO:0070192	chromosome organization involved in meiotic cell cycle	BP	41	5	0	0.00281031
	GO:0030858	positive regulation of epithelial cell differentiation	BP	41	5	2	0.00281031
	GO:0090342	regulation of cell aging	BP	41	5	1	0.00281031
	GO:0001664	G protein-coupled receptor binding	MF	172	11	9	0.00286511
	GO:1903706	regulation of hemopoiesis	BP	363	18	8	0.00288276
	GO:0005102	signaling receptor binding	MF	1066	40	53	0.00292063
	GO:0009967	positive regulation of signal transduction	BP	1307	47	50	0.00292203
	GO:0060249	anatomical structure homeostasis	BP	335	17	8	0.00295316
	GO:0001666	response to hypoxia	BP	307	16	16	0.00299073
	GO:0019886	antigen processing and presentation of exogenous peptide antigen via MHC class II	BP	80	7	2	0.00299857
	GO:0002312	B cell activation involved in immune response	BP	60	6	0	0.00302616
	GO:0048646	anatomical structure formation involved in morphogenesis	BP	867	34	44	0.0030436
	GO:0009991	response to extracellular stimulus	BP	424	20	39	0.00306306
	GO:0016020	membrane	CC	6503	180	347	0.00310052
	GO:0051985	negative regulation of chromosome segregation	BP	42	5	2	0.0031287
	GO:0033046	negative regulation of sister chromatid segregation	BP	42	5	2	0.0031287
	GO:0006949	syncytium formation	BP	42	5	4	0.0031287
	GO:0070482	response to oxygen levels	BP	337	17	17	0.00313845
	GO:0032309	icosanoid secretion	BP	26	4	6	0.00317213
	GO:0050673	epithelial cell proliferation	BP	309	16	13	0.00318771
	GO:0046983	protein dimerization activity	MF	970	37	47	0.00320078
	GO:0002495	antigen processing and presentation of peptide antigen via MHC class II	BP	81	7	2	0.00321654
	GO:0000778	condensed nuclear chromosome kinetochore	CC	13	3	0	0.0032479
	GO:0050664	oxidoreductase activity, acting on NAD(P)H, oxygen as acceptor	MF	13	3	0	0.0032479
	GO:0019763	immunoglobulin receptor activity	MF	4	2	0	0.00331742
	GO:0072131	kidney mesenchyme morphogenesis	BP	4	2	0	0.00331742
	GO:0006565	L-serine catabolic process	BP	4	2	1	0.00331742
	GO:0001875	lipopolysaccharide receptor activity	MF	4	2	1	0.00331742
	GO:0072133	metanephric mesenchyme morphogenesis	BP	4	2	0	0.00331742
	GO:0007079	mitotic chromosome movement towards spindle pole	BP	4	2	0	0.00331742
	GO:0002317	plasma cell differentiation	BP	4	2	0	0.00331742
	GO:0032661	regulation of interleukin-18 production	BP	4	2	0	0.00331742
	GO:0030485	smooth muscle contractile fiber	CC	4	2	0	0.00331742
	GO:0061134	peptidase regulator activity	MF	127	9	3	0.00344478
	GO:0002504	antigen processing and presentation of peptide or polysaccharide antigen via MHC class II	BP	82	7	2	0.00344641
	GO:0002377	immunoglobulin production	BP	82	7	1	0.00344641
	GO:1903428	positive regulation of reactive oxygen species biosynthetic process	BP	43	5	3	0.0034723
	GO:0090183	regulation of kidney development	BP	43	5	2	0.0034723
	GO:0001822	kidney development	BP	230	13	10	0.00364319
	GO:0032467	positive regulation of cytokinesis	BP	27	4	1	0.00365461
	GO:0032635	interleukin-6 production	BP	105	8	5	0.00367751
	GO:1901216	positive regulation of neuron death	BP	83	7	1	0.00368859
	GO:0035239	tube morphogenesis	BP	682	28	31	0.00377101
	GO:0045595	regulation of cell differentiation	BP	1396	49	57	0.00383943
	GO:0055081	anion homeostasis	BP	44	5	8	0.00384219
	GO:0006984	ER-nucleus signaling pathway	BP	44	5	4	0.00384219
	GO:0002456	T cell mediated immunity	BP	63	6	2	0.0038694
	GO:0051250	negative regulation of lymphocyte activation	BP	106	8	4	0.00389722
	GO:0051246	regulation of protein metabolic process	BP	2196	71	78	0.0039429
	GO:0046717	acid secretion	BP	84	7	8	0.0039435
	GO:0036293	response to decreased oxygen levels	BP	316	16	17	0.00396355
	GO:0048469	cell maturation	BP	130	9	7	0.00402243
	GO:0002695	negative regulation of leukocyte activation	BP	130	9	6	0.00402243
	GO:0045931	positive regulation of mitotic cell cycle	BP	130	9	3	0.00402243
	GO:0043270	positive regulation of ion transport	BP	206	12	13	0.004035
	GO:0015630	microtubule cytoskeleton	CC	984	37	23	0.00405376
	GO:0007584	response to nutrient	BP	180	11	14	0.00405475
	GO:0034185	apolipoprotein binding	MF	14	3	1	0.00406106
	GO:0071682	endocytic vesicle lumen	CC	14	3	2	0.00406106
	GO:0050665	hydrogen peroxide biosynthetic process	BP	14	3	0	0.00406106
	GO:0030889	negative regulation of B cell proliferation	BP	14	3	0	0.00406106
	GO:0032693	negative regulation of interleukin-10 production	BP	14	3	1	0.00406106
	GO:0038187	pattern recognition receptor activity	MF	14	3	2	0.00406106
	GO:0090266	regulation of mitotic cell cycle spindle assembly checkpoint	BP	14	3	1	0.00406106
	GO:1903504	regulation of mitotic spindle checkpoint	BP	14	3	1	0.00406106
	GO:0090231	regulation of spindle checkpoint	BP	14	3	1	0.00406106
	GO:0009070	serine family amino acid biosynthetic process	BP	14	3	1	0.00406106
	GO:0008329	signaling pattern recognition receptor activity	MF	14	3	2	0.00406106
	GO:0022407	regulation of cell-cell adhesion	BP	317	16	11	0.00408608
	GO:0045730	respiratory burst	BP	28	4	1	0.00418455
	GO:0001540	amyloid-beta binding	MF	64	6	5	0.00418578
	GO:0045638	negative regulation of myeloid cell differentiation	BP	64	6	1	0.00418578
	GO:0048146	positive regulation of fibroblast proliferation	BP	45	5	0	0.00423945
	GO:0034764	positive regulation of transmembrane transport	BP	156	10	8	0.00431364
	GO:0002440	production of molecular mediator of immune response	BP	156	10	6	0.00431364
	GO:0090068	positive regulation of cell cycle process	BP	236	13	4	0.00452561
	GO:0002700	regulation of production of molecular mediator of immune response	BP	109	8	5	0.00461755
	GO:0030097	hemopoiesis	BP	693	28	19	0.0046929
	GO:0005539	glycosaminoglycan binding	MF	158	10	15	0.00471806
	GO:0098609	cell-cell adhesion	BP	629	26	25	0.00475067
	GO:0050706	regulation of interleukin-1 beta secretion	BP	29	4	1	0.00476403
	GO:0002761	regulation of myeloid leukocyte differentiation	BP	87	7	1	0.00478876
	GO:0006897	endocytosis	BP	598	25	38	0.00484965
	GO:0002460	adaptive immune response based on somatic recombination of immune receptors built from immunoglobulin superfamily domains	BP	185	11	4	0.00497908
	GO:0019731	antibacterial humoral response	BP	15	3	0	0.00498723
	GO:0001848	complement binding	MF	15	3	0	0.00498723
	GO:0015037	peptide disulfide oxidoreductase activity	MF	15	3	0	0.00498723
	GO:0004653	polypeptide N-acetylgalactosaminyltransferase activity	MF	15	3	1	0.00498723
	GO:1901739	regulation of myoblast fusion	BP	15	3	0	0.00498723
	GO:0001914	regulation of T cell mediated cytotoxicity	BP	15	3	0	0.00498723
	GO:0009314	response to radiation	BP	353	17	17	0.00499692
	GO:0051128	regulation of cellular component organization	BP	2069	67	85	0.00501686
	GO:0051129	negative regulation of cellular component organization	BP	600	25	21	0.00505741
	GO:0050678	regulation of epithelial cell proliferation	BP	267	14	9	0.00505977
	GO:0031410	cytoplasmic vesicle	CC	1849	61	100	0.00506142
	GO:0090303	positive regulation of wound healing	BP	47	5	1	0.0051204
	GO:0002637	regulation of immunoglobulin production	BP	47	5	0	0.0051204
	GO:0060675	ureteric bud morphogenesis	BP	47	5	2	0.0051204
	GO:0003774	motor activity	MF	111	8	7	0.00515178
	GO:0097708	intracellular vesicle	CC	1851	61	100	0.00518333
	GO:0033218	amide binding	MF	240	13	22	0.00520419
	GO:0000281	mitotic cytokinesis	BP	67	6	1	0.00524979
	GO:2000106	regulation of leukocyte apoptotic process	BP	67	6	2	0.00524979
	GO:1901571	fatty acid derivative transport	BP	30	4	6	0.00539508
	GO:0071715	icosanoid transport	BP	30	4	6	0.00539508
	GO:0042554	superoxide anion generation	BP	30	4	0	0.00539508
	GO:0045766	positive regulation of angiogenesis	BP	136	9	7	0.00540324
	GO:0102336	3-oxo-arachidoyl-CoA synthase activity	MF	5	2	0	0.00544173
	GO:0102337	3-oxo-cerotoyl-CoA synthase activity	MF	5	2	0	0.00544173
	GO:0102338	3-oxo-lignoceronyl-CoA synthase activity	MF	5	2	0	0.00544173
	GO:0002322	B cell proliferation involved in immune response	BP	5	2	0	0.00544173
	GO:0042262	DNA protection	BP	5	2	0	0.00544173
	GO:0009922	fatty acid elongase activity	MF	5	2	0	0.00544173
	GO:0034625	fatty acid elongation, monounsaturated fatty acid	BP	5	2	0	0.00544173
	GO:0034626	fatty acid elongation, polyunsaturated fatty acid	BP	5	2	0	0.00544173
	GO:0019367	fatty acid elongation, saturated fatty acid	BP	5	2	0	0.00544173
	GO:0019368	fatty acid elongation, unsaturated fatty acid	BP	5	2	0	0.00544173
	GO:0060729	intestinal epithelial structure maintenance	BP	5	2	0	0.00544173
	GO:0072282	metanephric nephron tubule morphogenesis	BP	5	2	0	0.00544173
	GO:0070487	monocyte aggregation	BP	5	2	0	0.00544173
	GO:0001781	neutrophil apoptotic process	BP	5	2	0	0.00544173
	GO:1901534	positive regulation of hematopoietic progenitor cell differentiation	BP	5	2	0	0.00544173
	GO:0010572	positive regulation of platelet activation	BP	5	2	0	0.00544173
	GO:1990405	protein antigen binding	MF	5	2	0	0.00544173
	GO:1903972	regulation of cellular response to macrophage colony-stimulating factor stimulus	BP	5	2	0	0.00544173
	GO:0002883	regulation of hypersensitivity	BP	5	2	0	0.00544173
	GO:0033029	regulation of neutrophil apoptotic process	BP	5	2	0	0.00544173
	GO:2001245	regulation of phosphatidylcholine biosynthetic process	BP	5	2	0	0.00544173
	GO:1903969	regulation of response to macrophage colony-stimulating factor	BP	5	2	0	0.00544173
	GO:0048254	snoRNA localization	BP	5	2	0	0.00544173
	GO:0102756	very-long-chain 3-ketoacyl-CoA synthase activity	MF	5	2	0	0.00544173
	GO:0042327	positive regulation of phosphorylation	BP	801	31	38	0.00557645
	GO:0010604	positive regulation of macromolecule metabolic process	BP	2604	81	94	0.00559341
	GO:0072171	mesonephric tubule morphogenesis	BP	48	5	2	0.00560624
	GO:0055082	cellular chemical homeostasis	BP	605	25	36	0.00560958
	GO:0032101	regulation of response to external stimulus	BP	605	25	27	0.00560958
	GO:0032270	positive regulation of cellular protein metabolic process	BP	1247	44	50	0.00562031
	GO:0046470	phosphatidylcholine metabolic process	BP	68	6	13	0.0056449
	GO:0051050	positive regulation of transport	BP	769	30	38	0.00569942
	GO:0030659	cytoplasmic vesicle membrane	CC	606	25	34	0.00572583
	GO:0051928	positive regulation of calcium ion transport	BP	90	7	5	0.00576382
	GO:2000045	regulation of G1/S transition of mitotic cell cycle	BP	138	9	0	0.00593692
	GO:0044427	chromosomal part	CC	739	29	4	0.00602849
	GO:0016864	intramolecular oxidoreductase activity, transposing S-S bonds	MF	16	3	1	0.00603054
	GO:0023023	MHC protein complex binding	MF	16	3	0	0.00603054
	GO:0007076	mitotic chromosome condensation	BP	16	3	0	0.00603054
	GO:0050765	negative regulation of phagocytosis	BP	16	3	0	0.00603054
	GO:0004623	phospholipase A2 activity	MF	16	3	4	0.00603054
	GO:0003756	protein disulfide isomerase activity	MF	16	3	1	0.00603054
	GO:0034975	protein folding in endoplasmic reticulum	BP	16	3	1	0.00603054
	GO:0048519	negative regulation of biological process	BP	4130	120	147	0.0060375
	GO:1902107	positive regulation of leukocyte differentiation	BP	114	8	1	0.00604023
	GO:0002698	negative regulation of immune effector process	BP	91	7	5	0.00611968
	GO:0098631	cell adhesion mediator activity	MF	49	5	1	0.00612371
	GO:0043588	skin development	BP	191	11	7	0.00630054
	GO:0015718	monocarboxylic acid transport	BP	115	8	16	0.00636084
	GO:0042133	neurotransmitter metabolic process	BP	115	8	11	0.00636084
	GO:0019220	regulation of phosphate metabolic process	BP	1399	48	66	0.00648249
	GO:0050864	regulation of B cell activation	BP	92	7	3	0.00649169
	GO:0070542	response to fatty acid	BP	70	6	6	0.00649966
	GO:0046394	carboxylic acid biosynthetic process	BP	363	17	37	0.00655973
	GO:0051174	regulation of phosphorus metabolic process	BP	1401	48	66	0.00665544
	GO:0015909	long-chain fatty acid transport	BP	50	5	12	0.00667386
	GO:0016053	organic acid biosynthetic process	BP	364	17	37	0.00673568
	GO:0007520	myoblast fusion	BP	32	4	2	0.00681959
	GO:0007589	body fluid secretion	BP	71	6	8	0.00696059
	GO:0036473	cell death in response to oxidative stress	BP	71	6	0	0.00696059
	GO:0002824	positive regulation of adaptive immune response based on somatic recombination of immune receptors built from immunoglobulin superfamily domains	BP	71	6	0	0.00696059
	GO:1903426	regulation of reactive oxygen species biosynthetic process	BP	71	6	4	0.00696059
	GO:0006810	transport	BP	3949	115	231	0.00700778
	GO:0097367	carbohydrate derivative binding	MF	1767	58	106	0.00702571
	GO:0031667	response to nutrient levels	BP	396	18	38	0.00705647
	GO:0006338	chromatin remodeling	BP	142	9	2	0.0071255
	GO:1903963	arachidonate transport	BP	17	3	4	0.00719459
	GO:0050482	arachidonic acid secretion	BP	17	3	4	0.00719459
	GO:0035338	long-chain fatty-acyl-CoA biosynthetic process	BP	17	3	1	0.00719459
	GO:0045606	positive regulation of epidermal cell differentiation	BP	17	3	1	0.00719459
	GO:0060143	positive regulation of syncytium formation by plasma membrane fusion	BP	17	3	1	0.00719459
	GO:0045806	negative regulation of endocytosis	BP	51	5	2	0.00725771
	GO:0019933	cAMP-mediated signaling	BP	118	8	9	0.00740042
	GO:0042770	signal transduction in response to DNA damage	BP	118	8	1	0.00740042
	GO:0015908	fatty acid transport	BP	72	6	16	0.00744473
	GO:0050707	regulation of cytokine secretion	BP	143	9	5	0.00744928
	GO:0032502	developmental process	BP	4557	130	191	0.00753259
	GO:0004869	cysteine-type endopeptidase inhibitor activity	MF	33	4	1	0.00761675
	GO:0002244	hematopoietic progenitor cell differentiation	BP	144	9	4	0.00778418
	GO:1903039	positive regulation of leukocyte cell-cell adhesion	BP	170	10	3	0.00780905
	GO:0045944	positive regulation of transcription by RNA polymerase II	BP	924	34	34	0.00801666
	GO:0000915	actomyosin contractile ring assembly	BP	6	2	0	0.00803395
	GO:0000912	assembly of actomyosin apparatus involved in cytokinesis	BP	6	2	0	0.00803395
	GO:0035381	ATP-gated ion channel activity	MF	6	2	0	0.00803395
	GO:0047498	calcium-dependent phospholipase A2 activity	MF	6	2	2	0.00803395
	GO:0031748	D1 dopamine receptor binding	MF	6	2	0	0.00803395
	GO:0031232	extrinsic component of external side of plasma membrane	CC	6	2	1	0.00803395
	GO:0002524	hypersensitivity	BP	6	2	0	0.00803395
	GO:0032621	interleukin-18 production	BP	6	2	0	0.00803395
	GO:0051454	intracellular pH elevation	BP	6	2	0	0.00803395
	GO:0010032	meiotic chromosome condensation	BP	6	2	0	0.00803395
	GO:0072173	metanephric tubule morphogenesis	BP	6	2	0	0.00803395
	GO:0042824	MHC class I peptide loading complex	CC	6	2	0	0.00803395
	GO:0051256	mitotic spindle midzone assembly	BP	6	2	0	0.00803395
	GO:2001054	negative regulation of mesenchymal cell apoptotic process	BP	6	2	0	0.00803395
	GO:0045852	pH elevation	BP	6	2	0	0.00803395
	GO:0015379	potassium:chloride symporter activity	MF	6	2	0	0.00803395
	GO:0042268	regulation of cytolysis	BP	6	2	0	0.00803395
	GO:0046602	regulation of mitotic centrosome separation	BP	6	2	0	0.00803395
	GO:0071229	cellular response to acid chemical	BP	171	10	9	0.00812398
	GO:0042470	melanosome	CC	96	7	2	0.00814985
	GO:0048770	pigment granule	CC	96	7	2	0.00814985
	GO:0031668	cellular response to extracellular stimulus	BP	226	12	19	0.00829902
	GO:0043168	anion binding	MF	2228	70	147	0.00835621
	GO:0032268	regulation of cellular protein metabolic process	BP	2041	65	74	0.00835665
	GO:0007431	salivary gland development	BP	34	4	0	0.00847287
	GO:0032040	small-subunit processome	CC	34	4	0	0.00847287
	GO:0071453	cellular response to oxygen levels	BP	199	11	8	0.00847422
	GO:0022409	positive regulation of cell-cell adhesion	BP	199	11	4	0.00847422
	GO:0017000	antibiotic biosynthetic process	BP	18	3	1	0.00848255
	GO:0061436	establishment of skin barrier	BP	18	3	0	0.00848255
	GO:0060487	lung epithelial cell differentiation	BP	18	3	0	0.00848255
	GO:0002313	mature B cell differentiation involved in immune response	BP	18	3	0	0.00848255
	GO:0042535	positive regulation of tumor necrosis factor biosynthetic process	BP	18	3	0	0.00848255
	GO:1901623	regulation of lymphocyte chemotaxis	BP	18	3	0	0.00848255
	GO:0012506	vesicle membrane	CC	626	25	36	0.00850635
	GO:0044877	protein-containing complex binding	MF	928	34	33	0.00853559
	GO:0061135	endopeptidase regulator activity	MF	97	7	3	0.00860908
	GO:0005788	endoplasmic reticulum lumen	CC	256	13	13	0.00877629
	GO:0048534	hematopoietic or lymphoid organ development	BP	727	28	22	0.00881962
	GO:1903708	positive regulation of hemopoiesis	BP	147	9	4	0.00885805
	GO:0055080	cation homeostasis	BP	531	22	29	0.00885869
	GO:0042116	macrophage activation	BP	75	6	2	0.00904279
	GO:0030216	keratinocyte differentiation	BP	98	7	5	0.00908706
	GO:0003697	single-stranded DNA binding	MF	98	7	1	0.00908706
	GO:0071456	cellular response to hypoxia	BP	174	10	7	0.00912769
	GO:0002548	monocyte chemotaxis	BP	35	4	4	0.00938959
	GO:2000736	regulation of stem cell differentiation	BP	99	7	0	0.00958421
	GO:0062012	regulation of small molecule metabolic process	BP	378	17	35	0.00962581
	GO:1902106	negative regulation of leukocyte differentiation	BP	76	6	3	0.0096261
	GO:0002821	positive regulation of adaptive immune response	BP	76	6	0	0.0096261
	GO:0045786	negative regulation of cell cycle	BP	536	22	11	0.00981715
	GO:0002520	immune system development	BP	767	29	22	0.00986428
	GO:0071496	cellular response to external stimulus	BP	289	14	21	0.0098844
	GO:0008574	ATP-dependent microtubule motor activity, plus-end-directed	MF	19	3	1	0.00989711
	GO:0001530	lipopolysaccharide binding	MF	19	3	1	0.00989711
	GO:0060479	lung cell differentiation	BP	19	3	0	0.00989711
	GO:0002320	lymphoid progenitor cell differentiation	BP	19	3	1	0.00989711
	GO:0033561	regulation of water loss via skin	BP	19	3	0	0.00989711
	GO:0071674	mononuclear cell migration	BP	55	5	4	0.00995009
	GO:0032651	regulation of interleukin-1 beta production	BP	55	5	1	0.00995009
	GO:0009653	anatomical structure morphogenesis	BP	2095	66	94	0.00996153
	GO:0050866	negative regulation of cell activation	BP	150	9	6	0.0100407
	GO:0050679	positive regulation of epithelial cell proliferation	BP	150	9	5	0.0100407
	GO:1902806	regulation of cell cycle G1/S phase transition	BP	150	9	1	0.0100407
	GO:0001525	angiogenesis	BP	411	18	22	0.0101438
	GO:0001932	regulation of protein phosphorylation	BP	1114	39	44	0.0102304
	GO:0061640	cytoskeleton-dependent cytokinesis	BP	77	6	2	0.0102357
	GO:0050702	interleukin-1 beta secretion	BP	36	4	1	0.0103685
	GO:0042267	natural killer cell mediated cytotoxicity	BP	36	4	0	0.0103685
	GO:1900408	negative regulation of cellular response to oxidative stress	BP	36	4	0	0.0103685
	GO:0002762	negative regulation of myeloid leukocyte differentiation	BP	36	4	1	0.0103685
	GO:1903202	negative regulation of oxidative stress-induced cell death	BP	36	4	0	0.0103685
	GO:0005856	cytoskeleton	CC	1691	55	54	0.0103911
	GO:0098771	inorganic ion homeostasis	BP	539	22	31	0.0104315
	GO:0006869	lipid transport	BP	262	13	39	0.0105289
	GO:0070665	positive regulation of leukocyte proliferation	BP	101	7	4	0.0106377
	GO:1903036	positive regulation of response to wounding	BP	56	5	1	0.0107172
	GO:0010876	lipid localization	BP	292	14	44	0.0107563
	GO:1904018	positive regulation of vasculature development	BP	152	9	7	0.0108928
	GO:0009888	tissue development	BP	1441	48	62	0.0110313
	GO:0080135	regulation of cellular response to stress	BP	607	24	15	0.0110351
	GO:0043062	extracellular structure organization	BP	353	16	24	0.0110405
	GO:0044837	actomyosin contractile ring organization	BP	7	2	0	0.0110706
	GO:0010997	anaphase-promoting complex binding	MF	7	2	0	0.0110706
	GO:0051305	chromosome movement towards spindle pole	BP	7	2	0	0.0110706
	GO:0032490	detection of molecule of bacterial origin	BP	7	2	1	0.0110706
	GO:0060272	embryonic skeletal joint morphogenesis	BP	7	2	0	0.0110706
	GO:0004312	fatty acid synthase activity	MF	7	2	0	0.0110706
	GO:0016742	hydroxymethyl-, formyl- and related transferase activity	MF	7	2	0	0.0110706
	GO:0005828	kinetochore microtubule	CC	7	2	0	0.0110706
	GO:0006564	L-serine biosynthetic process	BP	7	2	0	0.0110706
	GO:0032808	lacrimal gland development	BP	7	2	0	0.0110706
	GO:0010985	negative regulation of lipoprotein particle clearance	BP	7	2	1	0.0110706
	GO:0071635	negative regulation of transforming growth factor beta production	BP	7	2	0	0.0110706
	GO:0004859	phospholipase inhibitor activity	MF	7	2	0	0.0110706
	GO:1903012	positive regulation of bone development	BP	7	2	0	0.0110706
	GO:0045348	positive regulation of MHC class II biosynthetic process	BP	7	2	0	0.0110706
	GO:0070761	pre-snoRNP complex	CC	7	2	0	0.0110706
	GO:0002864	regulation of acute inflammatory response to antigenic stimulus	BP	7	2	0	0.0110706
	GO:2001053	regulation of mesenchymal cell apoptotic process	BP	7	2	0	0.0110706
	GO:0043232	intracellular non-membrane-bounded organelle	CC	3334	98	78	0.011122
	GO:1901991	negative regulation of mitotic cell cycle phase transition	BP	207	11	3	0.0111895
	GO:0043486	histone exchange	BP	37	4	0	0.0114111
	GO:0097150	neuronal stem cell population maintenance	BP	20	3	0	0.0114406
	GO:0042451	purine nucleoside biosynthetic process	BP	20	3	0	0.0114406
	GO:0046129	purine ribonucleoside biosynthetic process	BP	20	3	0	0.0114406
	GO:0009147	pyrimidine nucleoside triphosphate metabolic process	BP	20	3	0	0.0114406
	GO:0002082	regulation of oxidative phosphorylation	BP	20	3	2	0.0114406
	GO:1904666	regulation of ubiquitin protein ligase activity	BP	20	3	0	0.0114406
	GO:0033044	regulation of chromosome organization	BP	295	14	11	0.0116873
	GO:0007586	digestion	BP	103	7	19	0.011773
	GO:0005488	binding	MF	10871	275	453	0.011782
	GO:0051173	positive regulation of nitrogen compound metabolic process	BP	2490	76	87	0.0117822
	GO:0043228	non-membrane-bounded organelle	CC	3341	98	78	0.0117976
	GO:0044430	cytoskeletal part	CC	1267	43	38	0.011865
	GO:0008144	drug binding	MF	1376	46	80	0.0120502
	GO:0006935	chemotaxis	BP	482	20	30	0.0120971
	GO:0045121	membrane raft	CC	267	13	10	0.0121883
	GO:0007189	adenylate cyclase-activating G protein-coupled receptor signaling pathway	BP	80	6	4	0.0122287
	GO:0009064	glutamine family amino acid metabolic process	BP	58	5	8	0.0123708
	GO:0032410	negative regulation of transporter activity	BP	58	5	2	0.0123708
	GO:0050871	positive regulation of B cell activation	BP	58	5	3	0.0123708
	GO:0071840	cellular component organization or biogenesis	BP	5231	145	202	0.0124099
	GO:0031424	keratinization	BP	38	4	3	0.0125188
	GO:0043303	mast cell degranulation	BP	38	4	1	0.0125188
	GO:1902883	negative regulation of response to oxidative stress	BP	38	4	1	0.0125188
	GO:0032732	positive regulation of interleukin-1 production	BP	38	4	0	0.0125188
	GO:0002712	regulation of B cell mediated immunity	BP	38	4	0	0.0125188
	GO:0002889	regulation of immunoglobulin mediated immune response	BP	38	4	0	0.0125188
	GO:0098857	membrane microdomain	CC	268	13	10	0.0125432
	GO:0042330	taxis	BP	484	20	30	0.0126111
	GO:1901605	alpha-amino acid metabolic process	BP	183	10	19	0.0127138
	GO:0007219	Notch signaling pathway	BP	156	9	4	0.0127585
	GO:0002822	regulation of adaptive immune response based on somatic recombination of immune receptors built from immunoglobulin superfamily domains	BP	105	7	3	0.0129935
	GO:0030856	regulation of epithelial cell differentiation	BP	105	7	6	0.0129935
	GO:0031399	regulation of protein modification process	BP	1455	48	59	0.0130432
	GO:0042325	regulation of phosphorylation	BP	1239	42	54	0.0131005
	GO:0019835	cytolysis	BP	21	3	0	0.0131148
	GO:0035336	long-chain fatty-acyl-CoA metabolic process	BP	21	3	2	0.0131148
	GO:0090344	negative regulation of cell aging	BP	21	3	0	0.0131148
	GO:2001024	negative regulation of response to drug	BP	21	3	0	0.0131148
	GO:0050716	positive regulation of interleukin-1 secretion	BP	21	3	0	0.0131148
	GO:0032879	regulation of localization	BP	2160	67	119	0.0131415
	GO:0036294	cellular response to decreased oxygen levels	BP	184	10	8	0.0131696
	GO:0031670	cellular response to nutrient	BP	59	5	5	0.013259
	GO:0050870	positive regulation of T cell activation	BP	157	9	3	0.01326
	GO:0010948	negative regulation of cell cycle process	BP	300	14	6	0.0133776
	GO:0010942	positive regulation of cell death	BP	585	23	18	0.0135145
	GO:0032506	cytokinetic process	BP	39	4	1	0.013693
	GO:0050829	defense response to Gram-negative bacterium	BP	39	4	4	0.013693
	GO:0002279	mast cell activation involved in immune response	BP	39	4	2	0.013693
	GO:0043030	regulation of macrophage activation	BP	39	4	1	0.013693
	GO:0022600	digestive system process	BP	82	6	14	0.0137
	GO:0002573	myeloid leukocyte differentiation	BP	158	9	4	0.0137759
	GO:0034774	secretory granule lumen	CC	272	13	9	0.0140434
	GO:0098542	defense response to other organism	BP	302	14	8	0.0141044
	GO:0110110	positive regulation of animal organ morphogenesis	BP	60	5	3	0.0141893
	GO:0006801	superoxide metabolic process	BP	60	5	5	0.0141893
	GO:0097164	ammonium ion metabolic process	BP	159	9	22	0.0143066
	GO:0015711	organic anion transport	BP	364	16	44	0.0144317
	GO:0050868	negative regulation of T cell activation	BP	83	6	4	0.0144801
	GO:2000379	positive regulation of reactive oxygen species metabolic process	BP	83	6	3	0.0144801
	GO:0097449	astrocyte projection	CC	8	2	0	0.0145291
	GO:0071223	cellular response to lipoteichoic acid	BP	8	2	0	0.0145291
	GO:0045009	chitosome	CC	8	2	0	0.0145291
	GO:0033391	chromatoid body	CC	8	2	0	0.0145291
	GO:0000796	condensin complex	CC	8	2	0	0.0145291
[truncated: 972 more rows]
